# Supplementary material for: To gel or not to gel: differential expression of carrageenan-related genes between the gametophyte and tetasporophyte life cycle stages of the red alga Chondrus crispus
Source: Sci Rep. 2020 Jul 13;10:11498. doi: 10.1038/s41598-020-67728-6 (PMC7359372; doi:10.1038/s41598-020-67728-6)
Supplement: Supplementary file 1 [file 41598_2020_67728_MOESM1_ESM.xlsx]

## Sheet: Title-Page
To gel or not to gel: Differential expression of carrageenan-related genes between the gametophyte and tetasporophyte life cycle stages of the red alga Chondrus crispus
Author List:
*Agnieszka Lipinska, Station Biologique de Roscoff, UMR8227, Laboratory of Integrative Biology of Marine Models, CNRS and Sorbonne University,Place George Teissier, Roscoff 29688, France. Email: alipinska@sb-roscoff.fr.
Jonas Collen, Station Biologique de Roscoff, UMR8227, Laboratory of Integrative Biology of Marine Models, CNRS and Sorbonne University,Place George Teissier, Roscoff 29688, France
Stacy A. Krueger-Hadfield, Department of Biology, The University of Alabama at Birmingham, Campbell Hall 464, 1300 University Blvd, Birmingham, AL 35294, USA.
Theo Mora, Station Biologique de Roscoff, UMR8227, Laboratory of Integrative Biology of Marine Models, CNRS and Sorbonne University,Place George Teissier, Roscoff 29688, France.
*Elizabeth Ficko-Blean, Station Biologique de Roscoff, UMR8227, Laboratory of Integrative Biology of Marine Models, CNRS and Sorbonne University,Place George Teissier, Roscoff 29688, France. Email: efickoblean@sb-roscoff.fr.
*Corresponding Author
Supplementary File 1. Refined gene models generated with the PASA suite.

## Sheet: Bed-style-data
scaffold	scaffoldStart	scaffoldEnd	name	score	strand	thickStart	thickEnd	itemRgb	blockCount	blockSizes	blockStarts
scaffold_1	522179	524165	ID=CHC_T00001399001;CHC_G00001399001;mrnaCHC_G00001399001	0	-	522179	524165	0	1	1986	0
scaffold_1	867344	868226	ID=CHC_T00009252001;CHC_G00009252001;mrnaCHC_G00009252001	0	-	867344	868226	0	1	882	0
scaffold_1	130717	130963	ID=CHC_T00001343001;CHC_G00001343001;mrnaCHC_G00001343001	0	+	130717	130963	0	1	246	0
scaffold_1	354135	355008	ID=CHC_T00001378001;CHC_G00001378001;mrnaCHC_G00001378001	0	-	354135	355008	0	1	873	0
scaffold_1	58407	59811	ID=CHC_T00001320001;CHC_G00001320001;mrnaCHC_G00001320001	0	-	58407	59811	0	1	1404	0
scaffold_1	269993	277007	ID=CHC_T00001367001;CHC_G00001367001;mrnaCHC_G00001367001	0	+	271972	273529	0	1	7014	0
scaffold_1	273671	274685	ID=CHC_T00009015001;CHC_G00009015001;mrnaCHC_G00009015001	0	-	273671	274685	0	1	1014	0
scaffold_1	76295	77366	ID=CHC_T00001327001;CHC_G00001327001;mrnaCHC_G00001327001	0	+	76295	77366	0	1	1071	0
scaffold_1	117990	118902	ID=CHC_T00001340001;CHC_G00001340001;mrnaCHC_G00001340001	0	-	117990	118902	0	1	912	0
scaffold_1	61245	63729	ID=CHC_T00001321001;CHC_G00001321001;mrnaCHC_G00001321001	0	+	61245	63729	0	1	2484	0
scaffold_1	243646	245365	ID=CHC_T00008599001.1.5c5aecf2;CHC_G00008599001;mrnaCHC_G00008599001	0	+	243654	245136	0	4	903,78,24,384	0,1014,1185,1335
scaffold_1	243646	245365	ID=CHC_T00008599001.1.5c5aecf2.1.5c5bf42d;CHC_G00008599001;mrnaCHC_G00008599001	0	+	243654	244791	0	3	903195384	0,1014,1335
scaffold_1	243646	245365	ID=CHC_T00008599001;CHC_G00008599001;mrnaCHC_G00008599001	0	+	243654	245136	0	5	743,43,78,24,384	0,860,1014,1185,1335
scaffold_1	243646	245365	ID=CHC_T00008599001.1.5c5aecf2.1.5c5bf42d;CHC_G00008599001;mrnaCHC_G00008599001	0	+	243654	244791	0	3	903195384	0,1014,1335
scaffold_1	243646	245365	ID=CHC_T00008599001;CHC_G00008599001;mrnaCHC_G00008599001	0	+	243654	245136	0	5	743,43,78,24,384	0,860,1014,1185,1335
scaffold_1	261015	262467	ID=CHC_T00001365001;CHC_G00001365001;mrnaCHC_G00001365001	0	-	261015	262467	0	1	1452	0
scaffold_1	459474	461865	ID=CHC_T00001392001;CHC_G00001392001;mrnaCHC_G00001392001	0	+	459474	461865	0	1	2391	0
scaffold_1	298612	299707	ID=CHC_T00001376001;CHC_G00001376001;mrnaCHC_G00001376001	0	-	298612	299707	0	1	1095	0
scaffold_1	966000	966831	ID=CHC_T00001416001;CHC_G00001416001;mrnaCHC_G00001416001	0	+	966000	966831	0	1	831	0
scaffold_1	235236	236511	ID=CHC_T00008817001;CHC_G00008817001;mrnaCHC_G00008817001	0	-	235236	236511	0	1	1275	0
scaffold_1	996039	996621	ID=CHC_T00001421001;CHC_G00001421001;mrnaCHC_G00001421001	0	+	996039	996621	0	1	582	0
scaffold_1	233666	234504	ID=CHC_T00001358001;CHC_G00001358001;mrnaCHC_G00001358001	0	-	233666	234504	0	2	574101	737
scaffold_1	93983	95246	ID=CHC_T00008260001;CHC_G00008260001;mrnaCHC_G00008260001	0	-	93983	95246	0	1	1263	0
scaffold_1	365372	368144	ID=CHC_T00001383001;CHC_G00001383001;mrnaCHC_G00001383001	0	-	365716	367856	0	2	960,1682	0,1090
scaffold_1	241366	243520	ID=CHC_T00009540001;CHC_G00009540001;mrnaCHC_G00009540001	0	-	241366	243520	0	1	2154	0
scaffold_1	263707	264220	ID=CHC_T00008963001;CHC_G00008963001;mrnaCHC_G00008963001	0	-	263707	264220	0	1	513	0
scaffold_1	88177	93974	ID=CHC_T00001333001;CHC_G00001333001;mrnaCHC_G00001333001	0	+	88177	93974	0	6	318,1138,417,485,2809,26	0,402,1645,2185,2736,5771
scaffold_1	864127	865726	ID=CHC_T00001413001;CHC_G00001413001;mrnaCHC_G00001413001	0	-	864127	865726	0	1	1599	0
scaffold_1	355068	355368	ID=CHC_T00001379001;CHC_G00001379001;mrnaCHC_G00001379001	0	-	355068	355368	0	1	300	0
scaffold_1	53882	54647	ID=CHC_T00001317001;CHC_G00001317001;mrnaCHC_G00001317001	0	-	53882	54647	0	1	765	0
scaffold_1	74548	75235	ID=CHC_T00001326001;CHC_G00001326001;mrnaCHC_G00001326001	0	+	74548	75235	0	1	687	0
scaffold_1	286247	286574	ID=CHC_T00001372001;CHC_G00001372001;mrnaCHC_G00001372001	0	+	286247	286574	0	1	327	0
scaffold_1	252892	253489	ID=CHC_T00001363001;CHC_G00001363001;mrnaCHC_G00001363001	0	-	252933	253458	0	1	597	0
scaffold_1	113691	114216	ID=CHC_T00001338001;CHC_G00001338001;mrnaCHC_G00001338001	0	+	113691	114216	0	1	525	0
scaffold_1	58235	58364	ID=CHC_T00001319001;CHC_G00001319001;mrnaCHC_G00001319001	0	-	58235	58364	0	1	129	0
scaffold_1	371192	372671	ID=CHC_T00009389001;CHC_G00009389001;mrnaCHC_G00009389001	0	+	371192	372671	0	1	1479	0
scaffold_1	350556	357201	ID=CHC_T00001377001;CHC_G00001377001;mrnaCHC_G00001377001	0	+	352080	353274	0	1	6645	0
scaffold_1	759029	761549	ID=CHC_T00001409001;CHC_G00001409001;mrnaCHC_G00001409001	0	-	759029	761549	0	5	118,284,947,100,69	0,333,1057,2247,2451
scaffold_1	296072	297983	ID=CHC_T00001375001;CHC_G00001375001;mrnaCHC_G00001375001	0	+	296072	297983	0	1	1911	0
scaffold_1	406977	411231	ID=CHC_T00001385001;CHC_G00001385001;mrnaCHC_G00001385001	0	-	406977	411231	0	1	4254	0
scaffold_1	129065	129536	ID=CHC_T00008725001;CHC_G00008725001;mrnaCHC_G00008725001	0	-	129065	129536	0	1	471	0
scaffold_1	139631	139991	ID=CHC_T00001346001;CHC_G00001346001;mrnaCHC_G00001346001	0	-	139631	139991	0	1	360	0
scaffold_1	521050	521314	ID=CHC_T00001398001;CHC_G00001398001;mrnaCHC_G00001398001	0	+	521050	521314	0	1	264	0
scaffold_1	1000396	1000870	ID=CHC_T00001422001;CHC_G00001422001;mrnaCHC_G00001422001	0	+	1000396	1000870	0	1	474	0
scaffold_1	56997	58227	ID=CHC_T00001318001;CHC_G00001318001;mrnaCHC_G00001318001	0	+	56997	58227	0	1	1230	0
scaffold_1	164224	169681	ID=CHC_T00001354001;CHC_G00001354001;mrnaCHC_G00001354001	0	+	165357	166680	0	1	5457	0
scaffold_1	42441	44106	ID=CHC_T00001315001;CHC_G00001315001;mrnaCHC_G00001315001	0	-	42441	44106	0	1	1665	0
scaffold_1	136286	137747	ID=CHC_T00001345001;CHC_G00001345001;mrnaCHC_G00001345001	0	+	136286	137747	0	1	1461	0
scaffold_1	82528	84034	ID=CHC_T00001331001;CHC_G00001331001;mrnaCHC_G00001331001	0	+	82528	84034	0	1	1506	0
scaffold_1	104048	105512	ID=CHC_T00001335001;CHC_G00001335001;mrnaCHC_G00001335001	0	+	104048	105512	0	1	1464	0
scaffold_1	152303	152414	ID=CHC_T00001350001;CHC_G00001350001;mrnaCHC_G00001350001	0	+	152303	152414	0	1	111	0
scaffold_1	402331	411694	ID=CHC_T00008596001;CHC_G00008596001;mrnaCHC_G00008596001	0	+	402425	406415	0	1	9363	0
scaffold_1	585788	587224	ID=CHC_T00001402001;CHC_G00001402001;mrnaCHC_G00001402001	0	-	585788	587224	0	3	261,787,50	0,401,1386
scaffold_1	613332	614526	ID=CHC_T00001404001;CHC_G00001404001;mrnaCHC_G00001404001	0	+	613332	614526	0	1	1194	0
scaffold_1	249642	250986	ID=CHC_T00001362001;CHC_G00001362001;mrnaCHC_G00001362001	0	-	249642	250986	0	1	1344	0
scaffold_1	836770	837769	ID=CHC_T00001411001;CHC_G00001411001;mrnaCHC_G00001411001	0	+	836770	837769	0	1	999	0
scaffold_1	140067	140373	ID=CHC_T00001347001;CHC_G00001347001;mrnaCHC_G00001347001	0	-	140067	140373	0	1	306	0
scaffold_1	233161	233326	ID=CHC_T00001357001;CHC_G00001357001;mrnaCHC_G00001357001	0	-	233161	233326	0	1	165	0
scaffold_1	64506	64995	ID=CHC_T00001322001;CHC_G00001322001;mrnaCHC_G00001322001	0	-	64506	64995	0	1	489	0
scaffold_1	661115	661679	ID=CHC_T00001405001;CHC_G00001405001;mrnaCHC_G00001405001	0	-	661115	661679	0	1	564	0
scaffold_1	77772	77877	ID=CHC_T00001329001;CHC_G00001329001;mrnaCHC_G00001329001	0	-	77772	77877	0	1	105	0
scaffold_1	768698	769001	ID=CHC_T00001410001;CHC_G00001410001;mrnaCHC_G00001410001	0	+	768698	769001	0	1	303	0
scaffold_1	856406	856643	ID=CHC_T00001412001;CHC_G00001412001;mrnaCHC_G00001412001	0	-	856406	856643	0	1	237	0
scaffold_1	113503	113686	ID=CHC_T00001337001;CHC_G00001337001;mrnaCHC_G00001337001	0	+	113503	113686	0	1	183	0
scaffold_1	98811	100704	ID=CHC_T00008364001;CHC_G00008364001;mrnaCHC_G00008364001	0	-	98811	100704	0	1	1893	0
scaffold_1	518965	520150	ID=CHC_T00001396001;CHC_G00001396001;mrnaCHC_G00001396001	0	+	518965	520150	0	1	1185	0
scaffold_1	975021	975219	ID=CHC_T00001419001;CHC_G00001419001;mrnaCHC_G00001419001	0	+	975021	975219	0	1	198	0
scaffold_1	446406	446799	ID=CHC_T00001388001;CHC_G00001388001;mrnaCHC_G00001388001	0	-	446406	446799	0	1	393	0
scaffold_1	110908	113136	ID=CHC_T00001336001;CHC_G00001336001;mrnaCHC_G00001336001	0	+	110908	113136	0	4	57,1574,94,111	0,254,1919,2117
scaffold_1	119326	119878	ID=CHC_T00001341001;CHC_G00001341001;mrnaCHC_G00001341001	0	+	119326	119878	0	1	552	0
scaffold_1	69065	73562	ID=CHC_T00001324001;CHC_G00001324001;mrnaCHC_G00001324001	0	-	69065	73562	0	1	4497	0
scaffold_1	79710	81846	ID=CHC_T00001330001;CHC_G00001330001;mrnaCHC_G00001330001	0	-	79710	81846	0	1	2136	0
scaffold_1	45760	49354	ID=CHC_T00008975001;CHC_G00008975001;mrnaCHC_G00008975001	0	-	45760	49354	0	1	3594	0
scaffold_1	254970	256730	ID=CHC_T00001364001;CHC_G00001364001;mrnaCHC_G00001364001	0	-	255058	256709	0	4	641,50,384,129	0,768,945,1631
scaffold_1	254970	256730	ID=CHC_T00001364001.1.5c5aecf2;CHC_G00001364001;mrnaCHC_G00001364001	0	-	255058	256164	0	3	641,50,815	768945
scaffold_1	254970	256730	ID=CHC_T00001364001.1.5c5aecf2;CHC_G00001364001;mrnaCHC_G00001364001	0	-	255058	256164	0	3	641,50,815	768945
scaffold_1	445049	446197	ID=CHC_T00001387001;CHC_G00001387001;mrnaCHC_G00001387001	0	-	445315	445819	0	3	334,74,527	444621
scaffold_1	282210	283593	ID=CHC_T00001369001;CHC_G00001369001;mrnaCHC_G00001369001	0	+	282210	283593	0	1	1383	0
scaffold_1	243857	244112	ID=CHC_T00001360001;CHC_G00001360001;mrnaCHC_G00001360001	0	-	243857	244112	0	1	255	0
scaffold_1	245449	246127	ID=CHC_T00001361001;CHC_G00001361001;mrnaCHC_G00001361001	0	-	245449	246127	0	1	678	0
scaffold_1	514344	514839	ID=CHC_T00001394001;CHC_G00001394001;mrnaCHC_G00001394001	0	-	514344	514839	0	1	495	0
scaffold_1	147012	151354	ID=CHC_T00001349001;CHC_G00001349001;mrnaCHC_G00001349001	0	-	149340	150435	0	1	4342	0
scaffold_1	577197	581316	ID=CHC_T00001400001;CHC_G00001400001;mrnaCHC_G00001400001	0	+	577197	581316	0	5	1504,471,452,37,1274	0,1537,2056,2605,2845
scaffold_1	265101	265572	ID=CHC_T00001366001;CHC_G00001366001;mrnaCHC_G00001366001	0	+	265101	265572	0	1	471	0
scaffold_1	103911	110772	ID=CHC_T00008915001;CHC_G00008915001;mrnaCHC_G00008915001	0	-	105688	110428	0	1	6861	0
scaffold_1	734223	736915	ID=CHC_T00001407001;CHC_G00001407001;mrnaCHC_G00001407001	0	+	734420	735938	0	1	2692	0
scaffold_1	284583	286233	ID=CHC_T00001371001;CHC_G00001371001;mrnaCHC_G00001371001	0	+	284583	286233	0	3	11,859,96	0,214,1554
scaffold_1	73592	73718	ID=CHC_T00001325001;CHC_G00001325001;mrnaCHC_G00001325001	0	-	73592	73718	0	1	126	0
scaffold_1	220114	227270	ID=CHC_T00001356001;CHC_G00001356001;mrnaCHC_G00001356001	0	-	223881	227235	0	1	7156	0
scaffold_1	155121	155400	ID=CHC_T00001352001;CHC_G00001352001;mrnaCHC_G00001352001	0	-	155121	155400	0	1	279	0
scaffold_1	379718	380624	ID=CHC_T00001384001;CHC_G00001384001;mrnaCHC_G00001384001	0	-	379718	380624	0	1	906	0
scaffold_1	275752	276793	ID=CHC_T00001368001;CHC_G00001368001;mrnaCHC_G00001368001	0	-	275752	276793	0	1	1041	0
scaffold_1	852589	855412	ID=CHC_T00009131001;CHC_G00009131001;mrnaCHC_G00009131001	0	-	852885	854451	0	1	2823	0
scaffold_1	64662	66764	ID=CHC_T00001323001;CHC_G00001323001;mrnaCHC_G00001323001	0	+	65007	66273	0	2	585,1223	879
scaffold_1	520425	521040	ID=CHC_T00001397001;CHC_G00001397001;mrnaCHC_G00001397001	0	-	520425	521040	0	1	615	0
scaffold_1	359194	363130	ID=CHC_T00001380001;CHC_G00001380001;mrnaCHC_G00001380001	0	+	359194	363130	0	1	3936	0
scaffold_1	294967	295192	ID=CHC_T00001374001;CHC_G00001374001;mrnaCHC_G00001374001	0	+	294967	295192	0	1	225	0
scaffold_1	131664	138350	ID=CHC_T00009026001;CHC_G00009026001;mrnaCHC_G00009026001	0	-	133298	135479	0	1	6686	0
scaffold_1	154975	156349	ID=CHC_T00001353001;CHC_G00001353001;mrnaCHC_G00001353001	0	+	155479	156214	0	1	1374	0
scaffold_1	115857	116547	ID=CHC_T00001339001;CHC_G00001339001;mrnaCHC_G00001339001	0	-	115857	116547	0	1	690	0
scaffold_1	684470	685301	ID=CHC_T00001406001;CHC_G00001406001;mrnaCHC_G00001406001	0	-	684470	685301	0	1	831	0
scaffold_1	292128	293457	ID=CHC_T00001373001;CHC_G00001373001;mrnaCHC_G00001373001	0	+	292128	293457	0	1	1329	0
scaffold_1	283375	284716	ID=CHC_T00001370001;CHC_G00001370001;mrnaCHC_G00001370001	0	-	283596	284399	0	3	397,88,638	482703
scaffold_1	283375	284716	ID=CHC_T00001370001.1.5c5bf42d;CHC_G00001370001;mrnaCHC_G00001370001	0	-	283952	284399	0	2	397859	482
scaffold_1	283375	284716	ID=CHC_T00001370001.1.5c5bf42d;CHC_G00001370001;mrnaCHC_G00001370001	0	-	283952	284399	0	2	397859	482
scaffold_1	518778	518961	ID=CHC_T00001395001;CHC_G00001395001;mrnaCHC_G00001395001	0	-	518778	518961	0	1	183	0
scaffold_1	121038	122304	ID=CHC_T00008770001;CHC_G00008770001;mrnaCHC_G00008770001	0	-	121038	122304	0	2	442671	595
scaffold_1	246865	248965	ID=CHC_T00009263001;CHC_G00009263001;mrnaCHC_G00009263001	0	-	246865	248965	0	1	2100	0
scaffold_1	123319	123861	ID=CHC_T00008631001;CHC_G00008631001;mrnaCHC_G00008631001	0	-	123319	123861	0	2	294,99	443
scaffold_1	957863	959498	ID=CHC_T00001415001;CHC_G00001415001;mrnaCHC_G00001415001	0	+	957863	959498	0	1	1635	0
scaffold_1	447951	448512	ID=CHC_T00001389001;CHC_G00001389001;mrnaCHC_G00001389001	0	-	447951	448512	0	1	561	0
scaffold_1	970737	971673	ID=CHC_T00001418001;CHC_G00001418001;mrnaCHC_G00001418001	0	+	970737	971673	0	1	936	0
scaffold_1	131361	132951	ID=CHC_T00001344001;CHC_G00001344001;mrnaCHC_G00001344001	0	+	131361	132951	0	1	1590	0
scaffold_1	583920	584127	ID=CHC_T00001401001;CHC_G00001401001;mrnaCHC_G00001401001	0	+	583920	584127	0	1	207	0
scaffold_1	143285	143417	ID=CHC_T00001348001;CHC_G00001348001;mrnaCHC_G00001348001	0	-	143285	143417	0	1	132	0
scaffold_1	969400	970684	ID=CHC_T00001417001;CHC_G00001417001;mrnaCHC_G00001417001	0	-	969400	970294	0	1	1284	0
scaffold_1	124510	126640	ID=CHC_T00001342001.1.5c5aecf2;CHC_G00001342001;mrnaCHC_G00001342001	0	-	124998	126090	0	3	1055704181	0,1148,1949
scaffold_1	124510	126640	ID=CHC_T00001342001;CHC_G00001342001;mrnaCHC_G00001342001	0	-	124998	126462	0	4	1055450114181	0,1148,1738,1949
scaffold_1	124510	126640	ID=CHC_T00001342001;CHC_G00001342001;mrnaCHC_G00001342001	0	-	124998	126462	0	4	1055450114181	0,1148,1738,1949
scaffold_1	364660	366023	ID=CHC_T00001382001;CHC_G00001382001;mrnaCHC_G00001382001	0	+	364975	365523	0	2	391865	498
scaffold_1	978528	979146	ID=CHC_T00001420001;CHC_G00001420001;mrnaCHC_G00001420001	0	+	978528	979146	0	1	618	0
scaffold_1	167518	169288	ID=CHC_T00001355001;CHC_G00001355001;mrnaCHC_G00001355001	0	-	167518	169288	0	1	1770	0
scaffold_1	364189	364324	ID=CHC_T00001381001;CHC_G00001381001;mrnaCHC_G00001381001	0	+	364189	364324	0	1	135	0
scaffold_1	743596	754800	ID=CHC_T00001408001;CHC_G00001408001;mrnaCHC_G00001408001	0	-	743596	754800	0	3	182,92,194	0,10717,11010
scaffold_1	278245	282184	ID=CHC_T00008764001;CHC_G00008764001;mrnaCHC_G00008764001	0	-	280666	281659	0	2	1036,2793	0,1146
scaffold_1	357465	358991	ID=CHC_T00009365001;CHC_G00009365001;mrnaCHC_G00009365001	0	-	357840	358864	0	2	765634	892
scaffold_1	448528	449245	ID=CHC_T00001390001;CHC_G00001390001;mrnaCHC_G00001390001	0	-	448528	449245	0	1	717	0
scaffold_1	512971	514271	ID=CHC_T00001393001;CHC_G00001393001;mrnaCHC_G00001393001	0	-	512971	514271	0	3	125324373	350927
scaffold_1	286478	290483	ID=CHC_T00009158001;CHC_G00009158001;mrnaCHC_G00009158001	0	-	288063	289974	0	2	374,3512	493
scaffold_1	438729	445241	ID=CHC_T00001386001;CHC_G00001386001;mrnaCHC_G00001386001	0	+	439772	444966	0	2	1842,4525	0,1987
scaffold_1	948446	949100	ID=CHC_T00001414001;CHC_G00001414001;mrnaCHC_G00001414001	0	-	948446	949100	0	1	654	0
scaffold_1	49486	54105	ID=CHC_T00001316001;CHC_G00001316001;mrnaCHC_G00001316001	0	+	50553	53685	0	2	810,3699	920
scaffold_1	742220	743468	ID=CHC_T00009236001;CHC_G00009236001;mrnaCHC_G00009236001	0	+	742220	743468	0	1	1248	0
scaffold_1	84721	86960	ID=CHC_T00001332001;CHC_G00001332001;mrnaCHC_G00001332001	0	+	84721	86960	0	4	141,371,1432,27	0,214,723,2212
scaffold_1	945658	946621	ID=CHC_T00009010001;CHC_G00009010001;mrnaCHC_G00009010001	0	+	945658	946621	0	1	963	0
scaffold_1	237019	238063	ID=CHC_T00001359001;CHC_G00001359001;mrnaCHC_G00001359001	0	+	237019	238063	0	1	1044	0
scaffold_1	96172	96658	ID=CHC_T00001334001;CHC_G00001334001;mrnaCHC_G00001334001	0	-	96172	96658	0	1	486	0
scaffold_1	356278	357172	ID=CHC_T00008640001;CHC_G00008640001;mrnaCHC_G00008640001	0	-	356278	357172	0	1	894	0
scaffold_1	213259	219174	ID=CHC_T00008740001;CHC_G00008740001;mrnaCHC_G00008740001	0	+	214242	217764	0	1	5915	0
scaffold_1	446202	454712	ID=CHC_T00001391001;CHC_G00001391001;mrnaCHC_G00001391001	0	+	450048	453273	0	1	8510	0
scaffold_1	152443	152629	ID=CHC_T00001351001;CHC_G00001351001;mrnaCHC_G00001351001	0	+	152443	152629	0	1	186	0
scaffold_1	77448	77769	ID=CHC_T00001328001;CHC_G00001328001;mrnaCHC_G00001328001	0	+	77448	77769	0	1	321	0
scaffold_1	608319	608868	ID=CHC_T00001403001;CHC_G00001403001;mrnaCHC_G00001403001	0	-	608319	608868	0	1	549	0
scaffold_10	180168	180576	ID=CHC_T00001446001;CHC_G00001446001;mrnaCHC_G00001446001	0	+	180168	180576	0	1	408	0
scaffold_10	293214	294297	ID=CHC_T00001456001;CHC_G00001456001;mrnaCHC_G00001456001	0	-	293214	294297	0	1	1083	0
scaffold_10	304796	305850	ID=CHC_T00001460001;CHC_G00001460001;mrnaCHC_G00001460001	0	+	304901	305402	0	2	248563	491
scaffold_10	192586	194947	ID=CHC_T00001451001;CHC_G00001451001;mrnaCHC_G00001451001	0	-	192586	194947	0	1	2361	0
scaffold_10	221880	221994	ID=CHC_T00001453001;CHC_G00001453001;mrnaCHC_G00001453001	0	+	221880	221994	0	1	114	0
scaffold_10	476731	478175	ID=CHC_T00001466001;CHC_G00001466001;mrnaCHC_G00001466001	0	-	476731	478175	0	2	680514	930
scaffold_10	182325	183399	ID=CHC_T00001448001;CHC_G00001448001;mrnaCHC_G00001448001	0	+	182325	183399	0	1	1074	0
scaffold_10	72770	73487	ID=CHC_T00001433001;CHC_G00001433001;mrnaCHC_G00001433001	0	+	72770	73487	0	1	717	0
scaffold_10	190060	195639	ID=CHC_T00008498001;CHC_G00008498001;mrnaCHC_G00008498001	0	+	191358	192417	0	1	5579	0
scaffold_10	544591	544912	ID=CHC_T00001469001;CHC_G00001469001;mrnaCHC_G00001469001	0	+	544591	544912	0	1	321	0
scaffold_10	65726	68478	ID=CHC_T00001428001;CHC_G00001428001;mrnaCHC_G00001428001	0	+	66881	67454	0	1	2752	0
scaffold_10	185668	186406	ID=CHC_T00001450001;CHC_G00001450001;mrnaCHC_G00001450001	0	-	185668	186406	0	1	738	0
scaffold_10	157256	157688	ID=CHC_T00001441001;CHC_G00001441001;mrnaCHC_G00001441001	0	-	157256	157688	0	1	432	0
scaffold_10	156795	158794	ID=CHC_T00001442001;CHC_G00001442001;mrnaCHC_G00001442001	0	+	157711	158479	0	1	1999	0
scaffold_10	291577	293891	ID=CHC_T00001455001;CHC_G00001455001;mrnaCHC_G00001455001	0	+	292531	293143	0	1	2314	0
scaffold_10	72828	75729	ID=CHC_T00001434001;CHC_G00001434001;mrnaCHC_G00001434001	0	-	73886	74381	0	1	2901	0
scaffold_10	72143	72272	ID=CHC_T00001431001;CHC_G00001431001;mrnaCHC_G00001431001	0	-	72143	72272	0	1	129	0
scaffold_10	177895	179608	ID=CHC_T00001444001;CHC_G00001444001;mrnaCHC_G00001444001	0	+	177895	179608	0	1	1713	0
scaffold_10	475928	476273	ID=CHC_T00001465001;CHC_G00001465001;mrnaCHC_G00001465001	0	-	475928	476273	0	1	345	0
scaffold_10	444670	445414	ID=CHC_T00001463001;CHC_G00001463001;mrnaCHC_G00001463001	0	-	444670	445414	0	2	504210	534
scaffold_10	294750	295137	ID=CHC_T00001458001;CHC_G00001458001;mrnaCHC_G00001458001	0	+	294750	295137	0	1	387	0
scaffold_10	102786	104366	ID=CHC_T00001435001;CHC_G00001435001;mrnaCHC_G00001435001	0	-	102786	103446	0	1	1580	0
scaffold_10	29863	30349	ID=CHC_T00001425001;CHC_G00001425001;mrnaCHC_G00001425001	0	+	29863	30349	0	1	486	0
scaffold_10	70572	70723	ID=CHC_T00001429001;CHC_G00001429001;mrnaCHC_G00001429001	0	+	70572	70723	0	2	30,27	124
scaffold_10	52327	54151	ID=CHC_T00001426001;CHC_G00001426001;mrnaCHC_G00001426001	0	+	52327	54151	0	1	1824	0
scaffold_10	198750	199041	ID=CHC_T00001452001;CHC_G00001452001;mrnaCHC_G00001452001	0	-	198750	199041	0	1	291	0
scaffold_10	179933	180155	ID=CHC_T00001445001;CHC_G00001445001;mrnaCHC_G00001445001	0	+	179933	180155	0	1	222	0
scaffold_10	307970	308222	ID=CHC_T00001461001;CHC_G00001461001;mrnaCHC_G00001461001	0	-	307970	308222	0	1	252	0
scaffold_10	113944	120009	ID=CHC_T00001436001_mrnaCHC_G00001437001;CHC_G00001436001_CHC_G00001437001;MERGED	_mrnaCHC_G00001436001	0	+	114181	119425	0	1	6065	0
scaffold_10	70750	71298	ID=CHC_T00001430001;CHC_G00001430001;mrnaCHC_G00001430001	0	+	70750	71298	0	2	162246	302
scaffold_10	295172	295526	ID=CHC_T00001459001;CHC_G00001459001;mrnaCHC_G00001459001	0	+	295172	295526	0	1	354	0
scaffold_10	534206	536421	ID=CHC_T00001468001;CHC_G00001468001;mrnaCHC_G00001468001	0	-	534289	536212	0	1	2215	0
scaffold_10	148678	149527	ID=CHC_T00001439001;CHC_G00001439001;mrnaCHC_G00001439001	0	-	148678	149527	0	1	849	0
scaffold_10	299448	301128	ID=CHC_T00009454001;CHC_G00009454001;mrnaCHC_G00009454001	0	-	299448	301128	0	2	696906	774
scaffold_10	297334	298333	ID=CHC_T00009112001;CHC_G00009112001;mrnaCHC_G00009112001	0	+	297334	298333	0	1	999	0
scaffold_10	28664	29120	ID=CHC_T00001424001;CHC_G00001424001;mrnaCHC_G00001424001	0	-	28664	29120	0	1	456	0
scaffold_10	72282	72420	ID=CHC_T00001432001;CHC_G00001432001;mrnaCHC_G00001432001	0	+	72282	72420	0	1	138	0
scaffold_10	195446	196433	ID=CHC_T00009284001;CHC_G00009284001;mrnaCHC_G00009284001	0	-	195446	196433	0	1	987	0
scaffold_10	180796	181290	ID=CHC_T00001447001;CHC_G00001447001;mrnaCHC_G00001447001	0	+	180796	181290	0	2	228,93	401
scaffold_10	152709	156294	ID=CHC_T00001440001;CHC_G00001440001;mrnaCHC_G00001440001	0	+	152709	156294	0	6	3.1239e+16	0,198,527,1870,3098,3482
scaffold_10	294391	294746	ID=CHC_T00001457001;CHC_G00001457001;mrnaCHC_G00001457001	0	-	294578	294746	0	1	355	0
scaffold_10	183437	184189	ID=CHC_T00001449001;CHC_G00001449001;mrnaCHC_G00001449001	0	+	183437	183626	0	1	752	0
scaffold_10	309982	310981	ID=CHC_T00001462001;CHC_G00001462001;mrnaCHC_G00001462001	0	+	309982	310981	0	1	999	0
scaffold_10	27858	28344	ID=CHC_T00001423001;CHC_G00001423001;mrnaCHC_G00001423001	0	-	27858	28344	0	1	486	0
scaffold_10	234232	235093	ID=CHC_T00001454001;CHC_G00001454001;mrnaCHC_G00001454001	0	-	234232	235093	0	2	646122	739
scaffold_10	454178	454914	ID=CHC_T00001464001;CHC_G00001464001;mrnaCHC_G00001464001	0	+	454178	454914	0	3	278,128,59	422677
scaffold_10	197206	198241	ID=CHC_T00009498001;CHC_G00009498001;mrnaCHC_G00009498001	0	+	197206	198241	0	1	1035	0
scaffold_10	566541	566748	ID=CHC_T00001470001;CHC_G00001470001;mrnaCHC_G00001470001	0	-	566541	566748	0	1	207	0
scaffold_10	159628	160747	ID=CHC_T00001443001;CHC_G00001443001;mrnaCHC_G00001443001	0	-	159628	160747	0	1	1119	0
scaffold_10	515756	516650	ID=CHC_T00001467001;CHC_G00001467001;mrnaCHC_G00001467001	0	-	515756	516650	0	1	894	0
scaffold_10	54434	57037	ID=CHC_T00001427001;CHC_G00001427001;mrnaCHC_G00001427001	0	+	55031	56616	0	2	1332,1156	0,1447
scaffold_10	121037	121442	ID=CHC_T00001438001;CHC_G00001438001;mrnaCHC_G00001438001	0	+	121037	121442	0	1	405	0
scaffold_100	52610	55475	ID=CHC_T00009099001;CHC_G00009099001;mrnaCHC_G00009099001	0	+	52610	55475	0	1	2865	0
scaffold_100	220141	222542	ID=CHC_T00001497001;CHC_G00001497001;mrnaCHC_G00001497001	0	+	220565	222377	0	1	2401	0
scaffold_100	129894	129978	ID=CHC_T00001491001;CHC_G00001491001;mrnaCHC_G00001491001	0	-	129894	129978	0	1	84	0
scaffold_100	16012	29653	ID=CHC_T00001479001;CHC_G00001479001;mrnaCHC_G00001479001	0	+	16012	29653	0	1	13641	0
scaffold_100	223757	225113	ID=CHC_T00001498001;CHC_G00001498001;mrnaCHC_G00001498001	0	+	223757	225113	0	1	1356	0
scaffold_100	4550	5378	ID=CHC_T00008428001;CHC_G00008428001;mrnaCHC_G00008428001	0	+	4550	5378	0	1	828	0
scaffold_100	119	491	ID=CHC_T00001471001;CHC_G00001471001;mrnaCHC_G00001471001	0	+	119	491	0	1	372	0
scaffold_100	267538	274255	ID=CHC_T00001511001;CHC_G00001511001;mrnaCHC_G00001511001	0	-	272569	274255	0	1	6717	0
scaffold_100	267538	274255	ID=CHC_T00001511001.1.5c5bf42d;CHC_G00001511001;mrnaCHC_G00001511001	0	-	272569	274255	0	2	3251,3311	0,3406
scaffold_100	267538	274255	ID=CHC_T00001511001.1.5c5bf42d;CHC_G00001511001;mrnaCHC_G00001511001	0	-	272569	274255	0	2	3251,3311	0,3406
scaffold_100	271515	272355	ID=CHC_T00009185001;CHC_G00009185001;mrnaCHC_G00009185001	0	+	271515	272355	0	1	840	0
scaffold_100	171843	174431	ID=CHC_T00001495001.1.5c5aecf2;CHC_G00001495001;mrnaCHC_G00001495001	0	+	172343	174020	0	3	992,247,1034	0,1117,1554
scaffold_100	171843	174431	ID=CHC_T00001495001;CHC_G00001495001;mrnaCHC_G00001495001	0	+	172047	174020	0	4	251,661,247,1034	0,331,1117,1554
scaffold_100	171843	174431	ID=CHC_T00001495001;CHC_G00001495001;mrnaCHC_G00001495001	0	+	172047	174020	0	4	251,661,247,1034	0,331,1117,1554
scaffold_100	69646	71257	ID=CHC_T00009564001;CHC_G00009564001;mrnaCHC_G00009564001	0	-	69646	71257	0	1	1611	0
scaffold_100	231979	233131	ID=CHC_T00001501001;CHC_G00001501001;mrnaCHC_G00001501001	0	+	231979	233131	0	1	1152	0
scaffold_100	60894	62520	ID=CHC_T00001483001;CHC_G00001483001;mrnaCHC_G00001483001	0	+	60894	62520	0	1	1626	0
scaffold_100	275142	275283	ID=CHC_T00001514001;CHC_G00001514001;mrnaCHC_G00001514001	0	+	275142	275283	0	1	141	0
scaffold_100	256604	256826	ID=CHC_T00001508001;CHC_G00001508001;mrnaCHC_G00001508001	0	-	256604	256826	0	1	222	0
scaffold_100	58928	63239	ID=CHC_T00001482001;CHC_G00001482001;mrnaCHC_G00001482001	0	-	59374	60613	0	1	4311	0
scaffold_100	169217	169481	ID=CHC_T00001493001;CHC_G00001493001;mrnaCHC_G00001493001	0	-	169217	169481	0	1	264	0
scaffold_100	227757	228750	ID=CHC_T00001499001;CHC_G00001499001;mrnaCHC_G00001499001	0	+	227757	228750	0	1	993	0
scaffold_100	229516	231433	ID=CHC_T00001500001;CHC_G00001500001;mrnaCHC_G00001500001	0	+	229516	231433	0	1	1917	0
scaffold_100	78826	80372	ID=CHC_T00001488001;CHC_G00001488001;mrnaCHC_G00001488001	0	+	78826	79501	0	3	116,113,1032	202514
scaffold_100	82518	83205	ID=CHC_T00001490001;CHC_G00001490001;mrnaCHC_G00001490001	0	+	82518	83205	0	1	687	0
scaffold_100	50930	52069	ID=CHC_T00001481001;CHC_G00001481001;mrnaCHC_G00001481001	0	+	50930	52069	0	3	172392312	295827
scaffold_100	253715	256259	ID=CHC_T00001507001;CHC_G00001507001;mrnaCHC_G00001507001	0	+	253715	256259	0	1	2544	0
scaffold_100	66169	67132	ID=CHC_T00001485001;CHC_G00001485001;mrnaCHC_G00001485001	0	-	66169	67132	0	1	963	0
scaffold_100	68117	69398	ID=CHC_T00008649001;CHC_G00008649001;mrnaCHC_G00008649001	0	+	68117	69398	0	1	1281	0
scaffold_100	274452	274890	ID=CHC_T00001513001;CHC_G00001513001;mrnaCHC_G00001513001	0	+	274452	274890	0	1	438	0
scaffold_100	71362	76051	ID=CHC_T00001487001;CHC_G00001487001;mrnaCHC_G00001487001	0	+	71623	75972	0	2	963,3631	0,1058
scaffold_100	250526	251510	ID=CHC_T00001506001;CHC_G00001506001;mrnaCHC_G00001506001	0	-	250526	251510	0	1	984	0
scaffold_100	48043	48661	ID=CHC_T00001480001;CHC_G00001480001;mrnaCHC_G00001480001	0	+	48043	48661	0	1	618	0
scaffold_100	52900	58454	ID=CHC_T00008864001;CHC_G00008864001;mrnaCHC_G00008864001	0	-	55863	57045	0	1	5554	0
scaffold_100	52900	59025	ID=CHC_T00008864001.1.5c5aecf2;CHC_G00008864001;mrnaCHC_G00008864001	0	-	55863	57045	0	2	5149161	0,5964
scaffold_100	52900	59025	ID=CHC_T00008864001.1.5c5aecf2;CHC_G00008864001;mrnaCHC_G00008864001	0	-	55863	57045	0	2	5149161	0,5964
scaffold_100	235645	237827	ID=CHC_T00001503001;CHC_G00001503001;mrnaCHC_G00001503001	0	+	235774	237572	0	2	506,1447	735
scaffold_100	77052	78531	ID=CHC_T00009283001;CHC_G00009283001;mrnaCHC_G00009283001	0	-	77052	78531	0	1	1479	0
scaffold_100	129990	131565	ID=CHC_T00001492001;CHC_G00001492001;mrnaCHC_G00001492001	0	+	129990	131565	0	1	1575	0
scaffold_100	5404	6319	ID=CHC_T00001474001;CHC_G00001474001;mrnaCHC_G00001474001	0	-	5404	6319	0	1	915	0
scaffold_100	274271	274442	ID=CHC_T00001512001;CHC_G00001512001;mrnaCHC_G00001512001	0	+	274271	274442	0	1	171	0
scaffold_100	248156	250343	ID=CHC_T00008313001;CHC_G00008313001;mrnaCHC_G00008313001	0	+	248156	250343	0	1	2187	0
scaffold_100	233237	235621	ID=CHC_T00001502001;CHC_G00001502001;mrnaCHC_G00001502001	0	-	233237	235621	0	3	1363509327	0,1459,2057
scaffold_100	256978	257770	ID=CHC_T00001510001;CHC_G00001510001;mrnaCHC_G00001510001	0	-	256978	257770	0	1	792	0
scaffold_100	63271	64366	ID=CHC_T00001484001;CHC_G00001484001;mrnaCHC_G00001484001	0	-	63271	64366	0	1	1095	0
scaffold_100	238366	239290	ID=CHC_T00001505001;CHC_G00001505001;mrnaCHC_G00001505001	0	-	238366	239290	0	1	924	0
scaffold_100	174364	177382	ID=CHC_T00001496001;CHC_G00001496001;mrnaCHC_G00001496001	0	-	174364	177382	0	1	3018	0
scaffold_100	6336	6744	ID=CHC_T00001475001;CHC_G00001475001;mrnaCHC_G00001475001	0	+	6336	6744	0	1	408	0
scaffold_100	6757	7393	ID=CHC_T00001476001;CHC_G00001476001;mrnaCHC_G00001476001	0	+	6757	7393	0	1	636	0
scaffold_100	256826	256946	ID=CHC_T00001509001;CHC_G00001509001;mrnaCHC_G00001509001	0	-	256826	256946	0	1	120	0
scaffold_100	79511	79673	ID=CHC_T00001489001;CHC_G00001489001;mrnaCHC_G00001489001	0	-	79511	79673	0	1	162	0
scaffold_100	568	805	ID=CHC_T00001472001;CHC_G00001472001;mrnaCHC_G00001472001	0	+	568	805	0	1	237	0
scaffold_100	168931	171944	ID=CHC_T00001494001;CHC_G00001494001;mrnaCHC_G00001494001	0	+	169331	171245	0	1	3013	0
scaffold_100	71312	72069	ID=CHC_T00001486001;CHC_G00001486001;mrnaCHC_G00001486001	0	-	71312	72069	0	3	98,410,98	187659
scaffold_100	237842	238283	ID=CHC_T00001504001;CHC_G00001504001;mrnaCHC_G00001504001	0	-	237842	238283	0	1	441	0
scaffold_100	7454	9248	ID=CHC_T00001477001;CHC_G00001477001;mrnaCHC_G00001477001	0	-	7454	9248	0	1	1794	0
scaffold_100	9272	9449	ID=CHC_T00001478001;CHC_G00001478001;mrnaCHC_G00001478001	0	-	9272	9449	0	1	177	0
scaffold_100	263143	265153	ID=CHC_T00008887001;CHC_G00008887001;mrnaCHC_G00008887001	0	-	263143	265153	0	1	2010	0
scaffold_100	2629	4048	ID=CHC_T00001473001;CHC_G00001473001;mrnaCHC_G00001473001	0	-	2629	4048	0	1	1419	0
scaffold_101	220018	221451	ID=CHC_T00001532001;CHC_G00001532001;mrnaCHC_G00001532001	0	+	220235	220958	0	2	1061300	0,1133
scaffold_101	219956	224518	ID=CHC_T00009495001;CHC_G00009495001;mrnaCHC_G00009495001	0	-	221014	224068	0	1	4562	0
scaffold_101	6862	8735	ID=CHC_T00009474001;CHC_G00009474001;mrnaCHC_G00009474001	0	+	6862	8411	0	3	1333,74,192	0,1481,1681
scaffold_101	6859	8735	ID=CHC_T00009474001.1.5c5aecf2;CHC_G00009474001;mrnaCHC_G00009474001	0	+	6862	8411	0	2	1336392	0,1484
scaffold_101	6859	8735	ID=CHC_T00009474001.1.5c5aecf2;CHC_G00009474001;mrnaCHC_G00009474001	0	+	6862	8411	0	2	1336392	0,1484
scaffold_101	263859	264021	ID=CHC_T00001544001;CHC_G00001544001;mrnaCHC_G00001544001	0	-	263859	264021	0	1	162	0
scaffold_101	118746	118995	ID=CHC_T00001525001;CHC_G00001525001;mrnaCHC_G00001525001	0	+	118746	118995	0	1	249	0
scaffold_101	229284	230976	ID=CHC_T00001535001_mrnaCHC_G00001537001.1.5c5bf42d;CHC_G00001535001_CHC_G00001537001;MERGED	_mrnaCHC_G00001535001	0	-	230052	230639	0	2	1052497	0,1195
scaffold_101	229284	230976	ID=CHC_T00001535001_mrnaCHC_G00001537001;CHC_G00001535001_CHC_G00001537001;MERGED	_mrnaCHC_G00001535001	0	-	229871	230639	0	3	665272497	0,780,1195
scaffold_101	229284	230976	ID=CHC_T00001535001_mrnaCHC_G00001537001;CHC_G00001535001_CHC_G00001537001;MERGED	_mrnaCHC_G00001535001	0	-	229871	230639	0	3	665272497	0,780,1195
scaffold_101	102716	104621	ID=CHC_T00001519001;CHC_G00001519001;mrnaCHC_G00001519001	0	+	102716	104621	0	1	1905	0
scaffold_101	215944	217564	ID=CHC_T00008626001;CHC_G00008626001;mrnaCHC_G00008626001	0	+	215944	217564	0	1	1620	0
scaffold_101	237040	237280	ID=CHC_T00001541001;CHC_G00001541001;mrnaCHC_G00001541001	0	-	237040	237280	0	1	240	0
scaffold_101	119088	119268	ID=CHC_T00001527001;CHC_G00001527001;mrnaCHC_G00001527001	0	+	119088	119268	0	1	180	0
scaffold_101	213255	214272	ID=CHC_T00001529001;CHC_G00001529001;mrnaCHC_G00001529001	0	-	213255	214272	0	1	1017	0
scaffold_101	264657	265707	ID=CHC_T00008608001;CHC_G00008608001;mrnaCHC_G00008608001	0	-	264657	265707	0	1	1050	0
scaffold_101	236340	236484	ID=CHC_T00001540001;CHC_G00001540001;mrnaCHC_G00001540001	0	+	236340	236484	0	1	144	0
scaffold_101	243514	244381	ID=CHC_T00009110001;CHC_G00009110001;mrnaCHC_G00009110001	0	+	243514	244381	0	1	867	0
scaffold_101	71	713	ID=CHC_T00001515001;CHC_G00001515001;mrnaCHC_G00001515001	0	+	71	713	0	1	642	0
scaffold_101	267249	267405	ID=CHC_T00001545001;CHC_G00001545001;mrnaCHC_G00001545001	0	-	267249	267405	0	1	156	0
scaffold_101	217752	217971	ID=CHC_T00001531001;CHC_G00001531001;mrnaCHC_G00001531001	0	-	217752	217971	0	1	219	0
scaffold_101	110895	111144	ID=CHC_T00001521001;CHC_G00001521001;mrnaCHC_G00001521001	0	-	110895	111144	0	1	249	0
scaffold_101	120958	122104	ID=CHC_T00008315001;CHC_G00008315001;mrnaCHC_G00008315001	0	+	120958	122104	0	1	1146	0
scaffold_101	8692	9967	ID=CHC_T00008511001;CHC_G00008511001;mrnaCHC_G00008511001	0	-	8692	9967	0	1	1275	0
scaffold_101	104624	104732	ID=CHC_T00001520001;CHC_G00001520001;mrnaCHC_G00001520001	0	+	104624	104732	0	1	108	0
scaffold_101	130187	131603	ID=CHC_T00001528001;CHC_G00001528001;mrnaCHC_G00001528001	0	-	130187	131603	0	1	1416	0
scaffold_101	117152	118733	ID=CHC_T00001524001;CHC_G00001524001;mrnaCHC_G00001524001	0	-	117152	118733	0	1	1581	0
scaffold_101	2869	4156	ID=CHC_T00009314001;CHC_G00009314001;mrnaCHC_G00009314001	0	-	2869	4156	0	1	1287	0
scaffold_101	241625	242195	ID=CHC_T00001542001;CHC_G00001542001;mrnaCHC_G00001542001	0	+	241625	242195	0	1	570	0
scaffold_101	59606	59792	ID=CHC_T00001517001;CHC_G00001517001;mrnaCHC_G00001517001	0	-	59606	59792	0	1	186	0
scaffold_101	227337	227982	ID=CHC_T00001534001;CHC_G00001534001;mrnaCHC_G00001534001	0	+	227337	227982	0	1	645	0
scaffold_101	225614	226529	ID=CHC_T00001533001;CHC_G00001533001;mrnaCHC_G00001533001	0	+	225614	226529	0	1	915	0
scaffold_101	231530	232274	ID=CHC_T00001538001;CHC_G00001538001;mrnaCHC_G00001538001	0	-	231530	232274	0	1	744	0
scaffold_101	244933	245351	ID=CHC_T00001543001;CHC_G00001543001;mrnaCHC_G00001543001	0	+	244933	245351	0	2	162,72	346
scaffold_101	245716	246463	ID=CHC_T00009330001;CHC_G00009330001;mrnaCHC_G00009330001	0	-	245716	246463	0	1	747	0
scaffold_101	269761	270163	ID=CHC_T00001547001;CHC_G00001547001;mrnaCHC_G00001547001	0	-	269761	270163	0	1	402	0
scaffold_101	232368	233767	ID=CHC_T00001539001;CHC_G00001539001;mrnaCHC_G00001539001	0	+	232885	233767	0	1	1399	0
scaffold_101	269210	269603	ID=CHC_T00001546001;CHC_G00001546001;mrnaCHC_G00001546001	0	+	269210	269603	0	1	393	0
scaffold_101	115245	115923	ID=CHC_T00001523001;CHC_G00001523001;mrnaCHC_G00001523001	0	-	115245	115923	0	1	678	0
scaffold_101	97372	99264	ID=CHC_T00001518001;CHC_G00001518001;mrnaCHC_G00001518001	0	+	97850	98534	0	1	1892	0
scaffold_101	217566	217752	ID=CHC_T00001530001;CHC_G00001530001;mrnaCHC_G00001530001	0	-	217566	217752	0	1	186	0
scaffold_101	119028	119073	ID=CHC_T00001526001;CHC_G00001526001;mrnaCHC_G00001526001	0	+	119028	119073	0	1	45	0
scaffold_101	112465	113458	ID=CHC_T00001522001;CHC_G00001522001;mrnaCHC_G00001522001	0	-	112465	113458	0	1	993	0
scaffold_101	230284	230440	ID=CHC_T00001536001;CHC_G00001536001;mrnaCHC_G00001536001	0	+	230284	230440	0	1	156	0
scaffold_101	272509	272920	ID=CHC_T00001548001;CHC_G00001548001;mrnaCHC_G00001548001	0	-	272509	272920	0	1	411	0
scaffold_101	1655	1949	ID=CHC_T00001516001;CHC_G00001516001;mrnaCHC_G00001516001	0	+	1655	1949	0	1	294	0
scaffold_102	48901	49571	ID=CHC_T00001551001;CHC_G00001551001;mrnaCHC_G00001551001	0	+	48901	49571	0	3	108,306,69	188601
scaffold_102	153453	158454	ID=CHC_T00001566001;CHC_G00001566001;mrnaCHC_G00001566001	0	-	157198	157804	0	2	1646,3257	0,1744
scaffold_102	66160	66475	ID=CHC_T00001555001;CHC_G00001555001;mrnaCHC_G00001555001	0	+	66160	66475	0	1	315	0
scaffold_102	53778	54198	ID=CHC_T00001553001;CHC_G00001553001;mrnaCHC_G00001553001	0	+	53778	54198	0	1	420	0
scaffold_102	54272	54587	ID=CHC_T00001554001;CHC_G00001554001;mrnaCHC_G00001554001	0	-	54272	54587	0	1	315	0
scaffold_102	33005	33161	ID=CHC_T00001549001;CHC_G00001549001;mrnaCHC_G00001549001	0	-	33005	33161	0	1	156	0
scaffold_102	134294	136107	ID=CHC_T00001561001;CHC_G00001561001;mrnaCHC_G00001561001	0	+	134294	136107	0	3	693775110	0,747,1703
scaffold_102	133995	145217	ID=CHC_T00001562001;CHC_G00001562001;mrnaCHC_G00001562001	0	-	137189	139163	0	1	11222	0
scaffold_102	153680	154535	ID=CHC_T00008947001;CHC_G00008947001;mrnaCHC_G00008947001	0	+	153680	154535	0	1	855	0
scaffold_102	154578	155055	ID=CHC_T00001565001;CHC_G00001565001;mrnaCHC_G00001565001	0	+	154578	155055	0	1	477	0
scaffold_102	145959	149539	ID=CHC_T00001564001;CHC_G00001564001;mrnaCHC_G00001564001	0	+	146792	148643	0	1	3580	0
scaffold_102	127596	128944	ID=CHC_T00001559001;CHC_G00001559001;mrnaCHC_G00001559001	0	-	127690	128944	0	1	1348	0
scaffold_102	129009	131121	ID=CHC_T00009473001;CHC_G00009473001;mrnaCHC_G00009473001	0	-	129326	131060	0	1	2112	0
scaffold_102	33166	33400	ID=CHC_T00001550001;CHC_G00001550001;mrnaCHC_G00001550001	0	+	33166	33400	0	1	234	0
scaffold_102	109771	110104	ID=CHC_T00001556001;CHC_G00001556001;mrnaCHC_G00001556001	0	+	109771	110104	0	1	333	0
scaffold_102	259025	261131	ID=CHC_T00001567001;CHC_G00001567001;mrnaCHC_G00001567001	0	-	259025	261131	0	1	2106	0
scaffold_102	128961	129255	ID=CHC_T00001560001;CHC_G00001560001;mrnaCHC_G00001560001	0	+	128961	129255	0	1	294	0
scaffold_102	52369	53713	ID=CHC_T00001552001;CHC_G00001552001;mrnaCHC_G00001552001	0	+	52369	53713	0	1	1344	0
scaffold_102	109388	110719	ID=CHC_T00001557001;CHC_G00001557001;mrnaCHC_G00001557001	0	-	110312	110561	0	1	1331	0
scaffold_102	139913	143240	ID=CHC_T00001563001;CHC_G00001563001;mrnaCHC_G00001563001	0	+	139913	143240	0	1	3327	0
scaffold_102	126941	127217	ID=CHC_T00001558001;CHC_G00001558001;mrnaCHC_G00001558001	0	-	126941	127217	0	1	276	0
scaffold_103	223642	223882	ID=CHC_T00001577001;CHC_G00001577001;mrnaCHC_G00001577001	0	-	223642	223882	0	1	240	0
scaffold_103	246281	246776	ID=CHC_T00001582001;CHC_G00001582001;mrnaCHC_G00001582001	0	-	246281	246776	0	1	495	0
scaffold_103	238735	240001	ID=CHC_T00001578001;CHC_G00001578001;mrnaCHC_G00001578001	0	+	238735	239038	0	1	1266	0
scaffold_103	177622	177832	ID=CHC_T00001573001;CHC_G00001573001;mrnaCHC_G00001573001	0	+	177622	177832	0	1	210	0
scaffold_103	104992	105550	ID=CHC_T00001568001;CHC_G00001568001;mrnaCHC_G00001568001	0	-	105167	105401	0	1	558	0
scaffold_103	221693	222020	ID=CHC_T00001576001;CHC_G00001576001;mrnaCHC_G00001576001	0	-	221693	222020	0	1	327	0
scaffold_103	149903	150017	ID=CHC_T00001572001;CHC_G00001572001;mrnaCHC_G00001572001	0	+	149903	150017	0	1	114	0
scaffold_103	249564	249858	ID=CHC_T00001583001;CHC_G00001583001;mrnaCHC_G00001583001	0	+	249564	249858	0	1	294	0
scaffold_103	239064	240256	ID=CHC_T00001579001;CHC_G00001579001;mrnaCHC_G00001579001	0	-	239641	240155	0	2	754278	914
scaffold_103	240242	241289	ID=CHC_T00001580001;CHC_G00001580001;mrnaCHC_G00001580001	0	+	240242	241289	0	3	22,764,9	0,216,1038
scaffold_103	119661	120066	ID=CHC_T00001571001;CHC_G00001571001;mrnaCHC_G00001571001	0	-	119661	120066	0	1	405	0
scaffold_103	179967	181416	ID=CHC_T00001574001;CHC_G00001574001;mrnaCHC_G00001574001	0	-	179967	181416	0	1	1449	0
scaffold_103	112966	114307	ID=CHC_T00001569001;CHC_G00001569001;mrnaCHC_G00001569001	0	+	113107	114307	0	1	1341	0
scaffold_103	241911	243369	ID=CHC_T00001581001;CHC_G00001581001;mrnaCHC_G00001581001	0	-	241911	243369	0	1	1458	0
scaffold_103	117299	117569	ID=CHC_T00001570001;CHC_G00001570001;mrnaCHC_G00001570001	0	-	117299	117569	0	1	270	0
scaffold_103	194075	194240	ID=CHC_T00001575001;CHC_G00001575001;mrnaCHC_G00001575001	0	+	194075	194240	0	1	165	0
scaffold_104	148271	150755	ID=CHC_T00008965001;CHC_G00008965001;mrnaCHC_G00008965001	0	-	148271	150755	0	1	2484	0
scaffold_104	20929	22678	ID=CHC_T00001586001;CHC_G00001586001;mrnaCHC_G00001586001	0	-	20929	22678	0	1	1749	0
scaffold_104	146469	146967	ID=CHC_T00008866001;CHC_G00008866001;mrnaCHC_G00008866001	0	-	146469	146967	0	1	498	0
scaffold_104	199155	199506	ID=CHC_T00001592001;CHC_G00001592001;mrnaCHC_G00001592001	0	-	199155	199506	0	1	351	0
scaffold_104	260012	260375	ID=CHC_T00001594001;CHC_G00001594001;mrnaCHC_G00001594001	0	+	260012	260375	0	1	363	0
scaffold_104	20555	20810	ID=CHC_T00001585001;CHC_G00001585001;mrnaCHC_G00001585001	0	-	20555	20810	0	1	255	0
scaffold_104	156480	158838	ID=CHC_T00001590001;CHC_G00001590001;mrnaCHC_G00001590001	0	-	156480	158838	0	1	2358	0
scaffold_104	106959	107736	ID=CHC_T00001588001;CHC_G00001588001;mrnaCHC_G00001588001	0	+	106959	107736	0	2	579,57	720
scaffold_104	10730	11735	ID=CHC_T00001584001;CHC_G00001584001;mrnaCHC_G00001584001	0	-	10730	11735	0	3	33,718,35	131970
scaffold_104	199771	199969	ID=CHC_T00001593001;CHC_G00001593001;mrnaCHC_G00001593001	0	+	199771	199969	0	1	198	0
scaffold_104	124645	125287	ID=CHC_T00001589001;CHC_G00001589001;mrnaCHC_G00001589001	0	+	124645	125287	0	2	88497	145
scaffold_104	100574	100904	ID=CHC_T00001587001;CHC_G00001587001;mrnaCHC_G00001587001	0	+	100574	100904	0	1	330	0
scaffold_104	198821	199016	ID=CHC_T00001591001;CHC_G00001591001;mrnaCHC_G00001591001	0	-	198821	199016	0	1	195	0
scaffold_105	186449	186725	ID=CHC_T00001622001;CHC_G00001622001;mrnaCHC_G00001622001	0	-	186449	186725	0	1	276	0
scaffold_105	96132	98877	ID=CHC_T00001617001;CHC_G00001617001;mrnaCHC_G00001617001	0	-	96951	98877	0	1	2745	0
scaffold_105	22217	24230	ID=CHC_T00001596001;CHC_G00001596001;mrnaCHC_G00001596001	0	-	22217	23678	0	1	2013	0
scaffold_105	103138	103438	ID=CHC_T00001618001;CHC_G00001618001;mrnaCHC_G00001618001	0	-	103138	103438	0	1	300	0
scaffold_105	76961	79400	ID=CHC_T00001610001;CHC_G00001610001;mrnaCHC_G00001610001	0	-	76961	79400	0	1	2439	0
scaffold_105	66987	67161	ID=CHC_T00001604001;CHC_G00001604001;mrnaCHC_G00001604001	0	+	66987	67161	0	1	174	0
scaffold_105	45536	48554	ID=CHC_T00008869001;CHC_G00008869001;mrnaCHC_G00008869001	0	-	46673	48529	0	2	2493430	0,2588
scaffold_105	52102	53152	ID=CHC_T00008354001;CHC_G00008354001;mrnaCHC_G00008354001	0	-	52102	53152	0	2	878127	923
scaffold_105	63271	64048	ID=CHC_T00001601001;CHC_G00001601001;mrnaCHC_G00001601001	0	+	63271	64048	0	1	777	0
scaffold_105	70824	71028	ID=CHC_T00001607001;CHC_G00001607001;mrnaCHC_G00001607001	0	+	70824	71028	0	1	204	0
scaffold_105	81951	82221	ID=CHC_T00001612001;CHC_G00001612001;mrnaCHC_G00001612001	0	-	81951	82221	0	1	270	0
scaffold_105	54476	55946	ID=CHC_T00001598001;CHC_G00001598001;mrnaCHC_G00001598001	0	-	54476	55946	0	1	1470	0
scaffold_105	183800	183962	ID=CHC_T00001620001;CHC_G00001620001;mrnaCHC_G00001620001	0	+	183800	183962	0	1	162	0
scaffold_105	93489	95244	ID=CHC_T00001616001;CHC_G00001616001;mrnaCHC_G00001616001	0	+	93918	95244	0	1	1755	0
scaffold_105	56235	56460	ID=CHC_T00001599001;CHC_G00001599001;mrnaCHC_G00001599001	0	-	56235	56460	0	1	225	0
scaffold_105	72364	73186	ID=CHC_T00001608001;CHC_G00001608001;mrnaCHC_G00001608001	0	+	72364	73186	0	1	822	0
scaffold_105	80898	81060	ID=CHC_T00001611001;CHC_G00001611001;mrnaCHC_G00001611001	0	+	80898	81060	0	1	162	0
scaffold_105	88297	93090	ID=CHC_T00001615001;CHC_G00001615001;mrnaCHC_G00001615001	0	+	91483	92629	0	1	4793	0
scaffold_105	75649	76393	ID=CHC_T00001609001;CHC_G00001609001;mrnaCHC_G00001609001	0	-	75649	76393	0	1	744	0
scaffold_105	182578	183505	ID=CHC_T00001619001;CHC_G00001619001;mrnaCHC_G00001619001	0	+	182578	183505	0	1	927	0
scaffold_105	68695	68995	ID=CHC_T00001605001;CHC_G00001605001;mrnaCHC_G00001605001	0	-	68695	68995	0	1	300	0
scaffold_105	15631	16822	ID=CHC_T00001595001;CHC_G00001595001;mrnaCHC_G00001595001	0	-	15631	16822	0	1	1191	0
scaffold_105	64598	65705	ID=CHC_T00001602001;CHC_G00001602001;mrnaCHC_G00001602001	0	-	64598	65705	0	1	1107	0
scaffold_105	58347	62589	ID=CHC_T00001600001;CHC_G00001600001;mrnaCHC_G00001600001	0	+	58347	62589	0	1	4242	0
scaffold_105	90965	91400	ID=CHC_T00001614001;CHC_G00001614001;mrnaCHC_G00001614001	0	-	90965	91400	0	1	435	0
scaffold_105	184792	185560	ID=CHC_T00001621001;CHC_G00001621001;mrnaCHC_G00001621001	0	-	184792	185560	0	1	768	0
scaffold_105	82356	85158	ID=CHC_T00001613001;CHC_G00001613001;mrnaCHC_G00001613001	0	-	82356	85158	0	1	2802	0
scaffold_105	70712	70823	ID=CHC_T00001606001;CHC_G00001606001;mrnaCHC_G00001606001	0	-	70712	70823	0	1	111	0
scaffold_105	65797	66532	ID=CHC_T00001603001;CHC_G00001603001;mrnaCHC_G00001603001	0	+	65797	66532	0	1	735	0
scaffold_105	30311	30727	ID=CHC_T00001597001;CHC_G00001597001;mrnaCHC_G00001597001	0	-	30427	30727	0	1	416	0
scaffold_106	205705	206596	ID=CHC_T00001635001;CHC_G00001635001;mrnaCHC_G00001635001	0	-	205705	206596	0	2	383352	539
scaffold_106	107709	108678	ID=CHC_T00001624001;CHC_G00001624001;mrnaCHC_G00001624001	0	+	107709	108678	0	1	969	0
scaffold_106	207197	208859	ID=CHC_T00001637001;CHC_G00001637001;mrnaCHC_G00001637001	0	-	207197	208859	0	1	1662	0
scaffold_106	262074	262260	ID=CHC_T00001642001;CHC_G00001642001;mrnaCHC_G00001642001	0	+	262074	262260	0	1	186	0
scaffold_106	206951	207176	ID=CHC_T00001636001;CHC_G00001636001;mrnaCHC_G00001636001	0	+	206951	207176	0	1	225	0
scaffold_106	209584	210037	ID=CHC_T00001638001;CHC_G00001638001;mrnaCHC_G00001638001	0	-	209584	210037	0	1	453	0
scaffold_106	228623	229049	ID=CHC_T00001640001;CHC_G00001640001;mrnaCHC_G00001640001	0	+	228623	229049	0	1	426	0
scaffold_106	159626	162556	ID=CHC_T00008533001;CHC_G00008533001;mrnaCHC_G00008533001	0	+	160361	161810	0	1	2930	0
scaffold_106	193584	194772	ID=CHC_T00001632001;CHC_G00001632001;mrnaCHC_G00001632001	0	-	193584	194772	0	1	1188	0
scaffold_106	148161	149019	ID=CHC_T00001629001;CHC_G00001629001;mrnaCHC_G00001629001	0	+	148288	148696	0	1	858	0
scaffold_106	163178	164780	ID=CHC_T00001631001.1.5c5aecf2;CHC_G00001631001;mrnaCHC_G00001631001	0	+	163534	164207	0	2	855641	961
scaffold_106	163178	164780	ID=CHC_T00001631001;CHC_G00001631001;mrnaCHC_G00001631001	0	+	163534	164403	0	3	855,64,438	0,961,1164
scaffold_106	163178	164780	ID=CHC_T00001631001;CHC_G00001631001;mrnaCHC_G00001631001	0	+	163534	164403	0	3	855,64,438	0,961,1164
scaffold_106	229179	229623	ID=CHC_T00001641001;CHC_G00001641001;mrnaCHC_G00001641001	0	+	229179	229623	0	1	444	0
scaffold_106	202711	203803	ID=CHC_T00008361001;CHC_G00008361001;mrnaCHC_G00008361001	0	-	202711	203803	0	1	1092	0
scaffold_106	121636	123474	ID=CHC_T00001628001;CHC_G00001628001;mrnaCHC_G00001628001	0	+	121636	123474	0	4	302511171357	0,481,1109,1481
scaffold_106	107097	107610	ID=CHC_T00001623001;CHC_G00001623001;mrnaCHC_G00001623001	0	+	107097	107610	0	1	513	0
scaffold_106	111259	111457	ID=CHC_T00001625001;CHC_G00001625001;mrnaCHC_G00001625001	0	+	111259	111457	0	1	198	0
scaffold_106	196167	197070	ID=CHC_T00001633001;CHC_G00001633001;mrnaCHC_G00001633001	0	-	196167	197070	0	2	14457	446
scaffold_106	196061	204901	ID=CHC_T00001634001;CHC_G00001634001;mrnaCHC_G00001634001	0	+	197407	201361	0	2	1830,6878	0,1962
scaffold_106	262542	262872	ID=CHC_T00001643001;CHC_G00001643001;mrnaCHC_G00001643001	0	-	262542	262872	0	1	330	0
scaffold_106	114611	115734	ID=CHC_T00009524001;CHC_G00009524001;mrnaCHC_G00009524001	0	+	115163	115556	0	2	742219	904
scaffold_106	150048	152418	ID=CHC_T00001630001;CHC_G00001630001;mrnaCHC_G00001630001	0	-	151435	152054	0	2	1491686	0,1684
scaffold_106	212129	215150	ID=CHC_T00001639001;CHC_G00001639001;mrnaCHC_G00001639001	0	-	212129	215150	0	1	3021	0
scaffold_106	113292	117185	ID=CHC_T00009307001;CHC_G00009307001;mrnaCHC_G00009307001	0	-	116177	116743	0	2	3240558	0,3335
scaffold_106	110949	113176	ID=CHC_T00001626001;CHC_G00001626001;mrnaCHC_G00001626001	0	-	111890	113169	0	2	1481514	0,1713
scaffold_106	265710	269655	ID=CHC_T00009448001;CHC_G00009448001;mrnaCHC_G00009448001	0	+	265710	269655	0	1	3945	0
scaffold_106	270016	270097	ID=CHC_T00001644001;CHC_G00001644001;mrnaCHC_G00001644001	0	-	270016	270097	0	1	81	0
scaffold_106	119480	120759	ID=CHC_T00001627001;CHC_G00001627001;mrnaCHC_G00001627001	0	+	119480	120759	0	2	507540	739
scaffold_107	82897	82972	ID=CHC_T00001655001;CHC_G00001655001;mrnaCHC_G00001655001	0	-	82897	82972	0	1	75	0
scaffold_107	162679	163909	ID=CHC_T00001658001;CHC_G00001658001;mrnaCHC_G00001658001	0	-	162679	163909	0	1	1230	0
scaffold_107	38407	38725	ID=CHC_T00001648001;CHC_G00001648001;mrnaCHC_G00001648001	0	+	38407	38725	0	1	318	0
scaffold_107	41906	42263	ID=CHC_T00001649001;CHC_G00001649001;mrnaCHC_G00001649001	0	+	41906	42263	0	1	357	0
scaffold_107	53023	53239	ID=CHC_T00001653001;CHC_G00001653001;mrnaCHC_G00001653001	0	-	53023	53239	0	1	216	0
scaffold_107	52950	54297	ID=CHC_T00001654001;CHC_G00001654001;mrnaCHC_G00001654001	0	+	53221	53855	0	2	307952	395
scaffold_107	47177	47417	ID=CHC_T00001651001;CHC_G00001651001;mrnaCHC_G00001651001	0	-	47177	47417	0	1	240	0
scaffold_107	34318	35830	ID=CHC_T00001646001;CHC_G00001646001;mrnaCHC_G00001646001	0	-	34318	35830	0	1	1512	0
scaffold_107	37212	37392	ID=CHC_T00001647001;CHC_G00001647001;mrnaCHC_G00001647001	0	+	37212	37392	0	1	180	0
scaffold_107	51394	51607	ID=CHC_T00001652001;CHC_G00001652001;mrnaCHC_G00001652001	0	+	51394	51607	0	1	213	0
scaffold_107	44636	46854	ID=CHC_T00001650001;CHC_G00001650001;mrnaCHC_G00001650001	0	-	45364	46758	0	2	1922159	0,2059
scaffold_107	159671	164966	ID=CHC_T00001657001;CHC_G00001657001;mrnaCHC_G00001657001	0	+	160936	162307	0	1	5295	0
scaffold_107	30092	33131	ID=CHC_T00001645001;CHC_G00001645001;mrnaCHC_G00001645001	0	+	30092	33131	0	1	3039	0
scaffold_107	107111	108530	ID=CHC_T00001656001;CHC_G00001656001;mrnaCHC_G00001656001	0	-	107111	108530	0	1	1419	0
scaffold_107	101298	102372	ID=CHC_T00009401001;CHC_G00009401001;mrnaCHC_G00009401001	0	-	101298	102372	0	1	1074	0
scaffold_108	126514	126631	ID=CHC_T00001662001;CHC_G00001662001;mrnaCHC_G00001662001	0	+	126514	126631	0	1	117	0
scaffold_108	118191	120800	ID=CHC_T00001659001;CHC_G00001659001;mrnaCHC_G00001659001	0	-	118754	120502	0	2	2182323	0,2286
scaffold_108	158734	158863	ID=CHC_T00001674001;CHC_G00001674001;mrnaCHC_G00001674001	0	+	158734	158863	0	1	129	0
scaffold_108	129490	130114	ID=CHC_T00001664001;CHC_G00001664001;mrnaCHC_G00001664001	0	+	129490	130114	0	1	624	0
scaffold_108	263238	265272	ID=CHC_T00001683001;CHC_G00001683001;mrnaCHC_G00001683001	0	+	263238	265272	0	1	2034	0
scaffold_108	151989	152880	ID=CHC_T00001670001;CHC_G00001670001;mrnaCHC_G00001670001	0	-	151989	152880	0	1	891	0
scaffold_108	151775	151922	ID=CHC_T00001669001;CHC_G00001669001;mrnaCHC_G00001669001	0	-	151775	151922	0	1	147	0
scaffold_108	155043	156006	ID=CHC_T00001672001;CHC_G00001672001;mrnaCHC_G00001672001	0	-	155043	156006	0	1	963	0
scaffold_108	190690	191503	ID=CHC_T00001680001;CHC_G00001680001;mrnaCHC_G00001680001	0	+	190690	191503	0	1	813	0
scaffold_108	158875	159526	ID=CHC_T00001675001;CHC_G00001675001;mrnaCHC_G00001675001	0	-	158875	159526	0	1	651	0
scaffold_108	145899	147199	ID=CHC_T00001666001;CHC_G00001666001;mrnaCHC_G00001666001	0	+	145899	147199	0	3	32,988,12	0,166,1288
scaffold_108	147609	149652	ID=CHC_T00001667001;CHC_G00001667001;mrnaCHC_G00001667001	0	-	147609	149652	0	1	2043	0
scaffold_108	58044	61115	ID=CHC_T00008635001;CHC_G00008635001;mrnaCHC_G00008635001	0	+	58044	59814	0	1	3071	0
scaffold_108	126655	127279	ID=CHC_T00001663001;CHC_G00001663001;mrnaCHC_G00001663001	0	-	126655	127279	0	1	624	0
scaffold_108	124772	126245	ID=CHC_T00001660001;CHC_G00001660001;mrnaCHC_G00001660001	0	-	124772	126245	0	1	1473	0
scaffold_108	165536	168095	ID=CHC_T00009234001;CHC_G00009234001;mrnaCHC_G00009234001	0	-	165536	168095	0	1	2559	0
scaffold_108	126250	126505	ID=CHC_T00001661001;CHC_G00001661001;mrnaCHC_G00001661001	0	+	126250	126505	0	1	255	0
scaffold_108	173002	173632	ID=CHC_T00001677001;CHC_G00001677001;mrnaCHC_G00001677001	0	-	173002	173632	0	1	630	0
scaffold_108	150724	151765	ID=CHC_T00001668001;CHC_G00001668001;mrnaCHC_G00001668001	0	+	150724	151765	0	1	1041	0
scaffold_108	170603	171341	ID=CHC_T00008373001;CHC_G00008373001;mrnaCHC_G00008373001	0	-	170603	171341	0	1	738	0
scaffold_108	174002	174341	ID=CHC_T00001678001;CHC_G00001678001;mrnaCHC_G00001678001	0	+	174002	174341	0	1	339	0
scaffold_108	141309	144662	ID=CHC_T00001665001;CHC_G00001665001;mrnaCHC_G00001665001	0	+	141309	144662	0	3	21,2663,154	0,287,3199
scaffold_108	157176	158643	ID=CHC_T00001673001;CHC_G00001673001;mrnaCHC_G00001673001	0	-	157176	158643	0	1	1467	0
scaffold_108	171685	172645	ID=CHC_T00001676001;CHC_G00001676001;mrnaCHC_G00001676001	0	+	171685	172645	0	1	960	0
scaffold_108	260588	261497	ID=CHC_T00001682001;CHC_G00001682001;mrnaCHC_G00001682001	0	+	260588	261497	0	1	909	0
scaffold_108	182692	186718	ID=CHC_T00001679001;CHC_G00001679001;mrnaCHC_G00001679001	0	-	183130	184786	0	2	2648,1271	0,2755
scaffold_108	260264	260531	ID=CHC_T00001681001;CHC_G00001681001;mrnaCHC_G00001681001	0	-	260264	260531	0	1	267	0
scaffold_108	153859	154561	ID=CHC_T00001671001;CHC_G00001671001;mrnaCHC_G00001671001	0	-	153859	154561	0	2	56529	173
scaffold_108	159530	164700	ID=CHC_T00008304001;CHC_G00008304001;mrnaCHC_G00008304001	0	+	159530	164700	0	4	7,1291,878,140	0,2498,3996,5030
scaffold_109	262974	264653	ID=CHC_T00001702001;CHC_G00001702001;mrnaCHC_G00001702001	0	+	263485	264271	0	1	1679	0
scaffold_109	260543	261833	ID=CHC_T00008436001;CHC_G00008436001;mrnaCHC_G00008436001	0	-	260543	261833	0	1	1290	0
scaffold_109	211574	212123	ID=CHC_T00001693001;CHC_G00001693001;mrnaCHC_G00001693001	0	+	211574	212123	0	1	549	0
scaffold_109	248466	252150	ID=CHC_T00001698001;CHC_G00001698001;mrnaCHC_G00001698001	0	-	248466	252150	0	1	3684	0
scaffold_109	56008	56575	ID=CHC_T00001684001;CHC_G00001684001;mrnaCHC_G00001684001	0	+	56008	56575	0	1	567	0
scaffold_109	63588	64182	ID=CHC_T00001686001;CHC_G00001686001;mrnaCHC_G00001686001	0	-	63588	64182	0	1	594	0
scaffold_109	252496	256229	ID=CHC_T00001699001;CHC_G00001699001;mrnaCHC_G00001699001	0	+	252723	255101	0	3	321,687,2453	0,488,1280
scaffold_109	252496	256229	ID=CHC_T00001699001.2.5c5aecf2;CHC_G00001699001;mrnaCHC_G00001699001	0	+	253760	255101	0	2	321,3245	488
scaffold_109	252496	256229	ID=CHC_T00001699001.1.5c5aecf2;CHC_G00001699001;mrnaCHC_G00001699001	0	+	252827	255101	0	2	1175,2453	0,1280
scaffold_109	252496	256229	ID=CHC_T00001699001.2.5c5aecf2;CHC_G00001699001;mrnaCHC_G00001699001	0	+	253760	255101	0	2	321,3245	488
scaffold_109	252496	256229	ID=CHC_T00001699001.1.5c5aecf2;CHC_G00001699001;mrnaCHC_G00001699001	0	+	252827	255101	0	2	1175,2453	0,1280
scaffold_109	214217	215594	ID=CHC_T00001696001;CHC_G00001696001;mrnaCHC_G00001696001	0	-	214217	215594	0	1	1377	0
scaffold_109	212685	212859	ID=CHC_T00001695001;CHC_G00001695001;mrnaCHC_G00001695001	0	-	212685	212859	0	1	174	0
scaffold_109	93129	94097	ID=CHC_T00001687001;CHC_G00001687001;mrnaCHC_G00001687001	0	+	93129	93696	0	1	968	0
scaffold_109	212174	212588	ID=CHC_T00001694001;CHC_G00001694001;mrnaCHC_G00001694001	0	+	212174	212588	0	1	414	0
scaffold_109	59700	104376	ID=CHC_T00001688001;CHC_G00001688001;mrnaCHC_G00001688001	0	-	60214	104376	0	2	750,1732	0,42944
scaffold_109	255490	256636	ID=CHC_T00008540001;CHC_G00008540001;mrnaCHC_G00008540001	0	-	255490	256636	0	1	1146	0
scaffold_109	208644	208758	ID=CHC_T00001691001;CHC_G00001691001;mrnaCHC_G00001691001	0	-	208644	208758	0	1	114	0
scaffold_109	208779	209385	ID=CHC_T00001692001;CHC_G00001692001;mrnaCHC_G00001692001	0	-	208779	209385	0	1	606	0
scaffold_109	257977	258778	ID=CHC_T00001700001;CHC_G00001700001;mrnaCHC_G00001700001	0	+	257977	258778	0	1	801	0
scaffold_109	61360	62182	ID=CHC_T00001685001;CHC_G00001685001;mrnaCHC_G00001685001	0	-	61360	62182	0	1	822	0
scaffold_109	107632	108808	ID=CHC_T00001689001;CHC_G00001689001;mrnaCHC_G00001689001	0	-	107632	108808	0	3	240194541	342635
scaffold_109	216046	221566	ID=CHC_T00001697001;CHC_G00001697001;mrnaCHC_G00001697001	0	-	216046	216709	0	2	591,4896	624
scaffold_109	208449	208614	ID=CHC_T00001690001;CHC_G00001690001;mrnaCHC_G00001690001	0	-	208449	208614	0	1	165	0
scaffold_109	262523	262643	ID=CHC_T00001701001;CHC_G00001701001;mrnaCHC_G00001701001	0	-	262523	262643	0	1	120	0
scaffold_11	599314	602395	ID=CHC_T00009435001;CHC_G00009435001;mrnaCHC_G00009435001	0	+	599314	602395	0	1	3081	0
scaffold_11	293961	294786	ID=CHC_T00001722001;CHC_G00001722001;mrnaCHC_G00001722001	0	+	293961	294786	0	1	825	0
scaffold_11	175759	176353	ID=CHC_T00001714001;CHC_G00001714001;mrnaCHC_G00001714001	0	+	175759	176353	0	1	594	0
scaffold_11	607477	608875	ID=CHC_T00001733001;CHC_G00001733001;mrnaCHC_G00001733001	0	-	607477	608875	0	1	1398	0
scaffold_11	103413	109995	ID=CHC_T00001708001;CHC_G00001708001;mrnaCHC_G00001708001	0	+	105638	109995	0	8	3250,317,591,251,372,126,1049,139	0,3319,3753,4401,4694,5132,5340,6443
scaffold_11	110554	111712	ID=CHC_T00001709001;CHC_G00001709001;mrnaCHC_G00001709001	0	+	110554	111712	0	2	435630	528
scaffold_11	259742	260627	ID=CHC_T00001716001;CHC_G00001716001;mrnaCHC_G00001716001	0	+	259742	260627	0	1	885	0
scaffold_11	97081	97243	ID=CHC_T00001705001;CHC_G00001705001;mrnaCHC_G00001705001	0	-	97081	97243	0	1	162	0
scaffold_11	367514	367757	ID=CHC_T00001726001;CHC_G00001726001;mrnaCHC_G00001726001	0	+	367514	367757	0	1	243	0
scaffold_11	367850	368504	ID=CHC_T00001727001;CHC_G00001727001;mrnaCHC_G00001727001	0	-	367850	368504	0	1	654	0
scaffold_11	289185	289701	ID=CHC_T00001718001;CHC_G00001718001;mrnaCHC_G00001718001	0	-	289185	289701	0	1	516	0
scaffold_11	593132	594743	ID=CHC_T00001732001;CHC_G00001732001;mrnaCHC_G00001732001	0	-	593132	594743	0	1	1611	0
scaffold_11	289705	291283	ID=CHC_T00001719001;CHC_G00001719001;mrnaCHC_G00001719001	0	+	289705	291283	0	1	1578	0
scaffold_11	370025	370532	ID=CHC_T00001729001;CHC_G00001729001;mrnaCHC_G00001729001	0	+	370025	370532	0	1	507	0
scaffold_11	104277	105405	ID=CHC_T00001707001;CHC_G00001707001;mrnaCHC_G00001707001	0	-	104277	105405	0	1	1128	0
scaffold_11	292700	293489	ID=CHC_T00001721001;CHC_G00001721001;mrnaCHC_G00001721001	0	+	292700	293489	0	1	789	0
scaffold_11	422808	424044	ID=CHC_T00001730001;CHC_G00001730001;mrnaCHC_G00001730001	0	+	422808	424044	0	3	122782209	0,215,1027
scaffold_11	26340	26568	ID=CHC_T00001704001;CHC_G00001704001;mrnaCHC_G00001704001	0	-	26340	26568	0	1	228	0
scaffold_11	206519	207011	ID=CHC_T00001715001;CHC_G00001715001;mrnaCHC_G00001715001	0	-	206519	207011	0	1	492	0
scaffold_11	174013	175707	ID=CHC_T00001713001;CHC_G00001713001;mrnaCHC_G00001713001	0	+	174013	175707	0	3	7,1450,10	0,194,1684
scaffold_11	100721	101879	ID=CHC_T00001706001;CHC_G00001706001;mrnaCHC_G00001706001	0	-	100721	101879	0	1	1158	0
scaffold_11	116929	118711	ID=CHC_T00001711001;CHC_G00001711001;mrnaCHC_G00001711001	0	-	116929	118711	0	1	1782	0
scaffold_11	23264	23501	ID=CHC_T00001703001;CHC_G00001703001;mrnaCHC_G00001703001	0	+	23264	23501	0	1	237	0
scaffold_11	363768	364884	ID=CHC_T00001725001;CHC_G00001725001;mrnaCHC_G00001725001	0	-	363768	364884	0	1	1116	0
scaffold_11	113728	115405	ID=CHC_T00001710001;CHC_G00001710001;mrnaCHC_G00001710001	0	+	113728	115405	0	2	798786	891
scaffold_11	356497	357217	ID=CHC_T00001723001;CHC_G00001723001;mrnaCHC_G00001723001	0	-	356497	357217	0	1	720	0
scaffold_11	291549	291720	ID=CHC_T00001720001;CHC_G00001720001;mrnaCHC_G00001720001	0	+	291549	291720	0	1	171	0
scaffold_11	613274	613574	ID=CHC_T00001735001;CHC_G00001735001;mrnaCHC_G00001735001	0	+	613274	613574	0	2	138,63	237
scaffold_11	186953	190826	ID=CHC_T00008862001;CHC_G00008862001;mrnaCHC_G00008862001	0	-	186953	190826	0	1	3873	0
scaffold_11	369142	369319	ID=CHC_T00001728001;CHC_G00001728001;mrnaCHC_G00001728001	0	+	369142	369319	0	1	177	0
scaffold_11	165014	165867	ID=CHC_T00001712001;CHC_G00001712001;mrnaCHC_G00001712001	0	-	165014	165725	0	1	853	0
scaffold_11	361664	363155	ID=CHC_T00001724001;CHC_G00001724001;mrnaCHC_G00001724001	0	+	361664	363155	0	1	1491	0
scaffold_11	589660	594820	ID=CHC_T00001731001;CHC_G00001731001;mrnaCHC_G00001731001	0	+	590504	591776	0	2	126,4927	233
scaffold_11	261684	261912	ID=CHC_T00001717001;CHC_G00001717001;mrnaCHC_G00001717001	0	-	261684	261912	0	1	228	0
scaffold_11	611449	613260	ID=CHC_T00001734001;CHC_G00001734001;mrnaCHC_G00001734001	0	+	611449	613245	0	3	697,90,773	0,826,1038
scaffold_110	121558	122221	ID=CHC_T00001739001;CHC_G00001739001;mrnaCHC_G00001739001	0	-	121558	122221	0	1	663	0
scaffold_110	120194	123351	ID=CHC_T00001738001;CHC_G00001738001;mrnaCHC_G00001738001	0	+	120194	120863	0	1	3157	0
scaffold_110	146534	146627	ID=CHC_T00001740001;CHC_G00001740001;mrnaCHC_G00001740001	0	+	146534	146627	0	1	93	0
scaffold_110	235087	236778	ID=CHC_T00001741001;CHC_G00001741001;mrnaCHC_G00001741001	0	-	235087	236778	0	4	353222721123	0,401,656,1568
scaffold_110	12136	12802	ID=CHC_T00001737001;CHC_G00001737001;mrnaCHC_G00001737001	0	-	12136	12802	0	1	666	0
scaffold_110	9432	10780	ID=CHC_T00001736001;CHC_G00001736001;mrnaCHC_G00001736001	0	+	9838	10780	0	1	1348	0
scaffold_111	192465	192633	ID=CHC_T00001753001;CHC_G00001753001;mrnaCHC_G00001753001	0	-	192465	192633	0	1	168	0
scaffold_111	130515	130620	ID=CHC_T00001748001;CHC_G00001748001;mrnaCHC_G00001748001	0	-	130515	130620	0	1	105	0
scaffold_111	194684	195053	ID=CHC_T00001754001;CHC_G00001754001;mrnaCHC_G00001754001	0	+	194684	195053	0	1	369	0
scaffold_111	72964	75999	ID=CHC_T00001745001;CHC_G00001745001;mrnaCHC_G00001745001	0	+	73009	74281	0	2	2117802	0,2233
scaffold_111	143333	143597	ID=CHC_T00001752001;CHC_G00001752001;mrnaCHC_G00001752001	0	-	143333	143597	0	1	264	0
scaffold_111	256014	256287	ID=CHC_T00001756001;CHC_G00001756001;mrnaCHC_G00001756001	0	-	256014	256287	0	1	273	0
scaffold_111	259874	260189	ID=CHC_T00001759001;CHC_G00001759001;mrnaCHC_G00001759001	0	+	259874	260189	0	1	315	0
scaffold_111	195301	195709	ID=CHC_T00001755001;CHC_G00001755001;mrnaCHC_G00001755001	0	-	195301	195709	0	1	408	0
scaffold_111	25701	26286	ID=CHC_T00001742001;CHC_G00001742001;mrnaCHC_G00001742001	0	+	25701	26286	0	1	585	0
scaffold_111	138343	138616	ID=CHC_T00001750001;CHC_G00001750001;mrnaCHC_G00001750001	0	+	138343	138616	0	1	273	0
scaffold_111	143144	143321	ID=CHC_T00001751001;CHC_G00001751001;mrnaCHC_G00001751001	0	-	143144	143321	0	1	177	0
scaffold_111	135797	136178	ID=CHC_T00001749001;CHC_G00001749001;mrnaCHC_G00001749001	0	+	135797	136178	0	1	381	0
scaffold_111	28263	31070	ID=CHC_T00001743001;CHC_G00001743001;mrnaCHC_G00001743001	0	+	29257	29833	0	1	2807	0
scaffold_111	256917	258829	ID=CHC_T00001757001;CHC_G00001757001;mrnaCHC_G00001757001	0	+	256942	258829	0	1	1912	0
scaffold_111	259161	259563	ID=CHC_T00001758001;CHC_G00001758001;mrnaCHC_G00001758001	0	-	259161	259563	0	1	402	0
scaffold_111	89920	90160	ID=CHC_T00001747001;CHC_G00001747001;mrnaCHC_G00001747001	0	-	89920	90160	0	1	240	0
scaffold_111	196283	198296	ID=CHC_T00009555001;CHC_G00009555001;mrnaCHC_G00009555001	0	-	196283	198296	0	1	2013	0
scaffold_111	76560	77052	ID=CHC_T00001746001;CHC_G00001746001;mrnaCHC_G00001746001	0	-	76560	77052	0	1	492	0
scaffold_111	70710	71745	ID=CHC_T00001744001;CHC_G00001744001;mrnaCHC_G00001744001	0	-	70710	71745	0	1	1035	0
scaffold_112	253203	253425	ID=CHC_T00001771001;CHC_G00001771001;mrnaCHC_G00001771001	0	+	253203	253425	0	1	222	0
scaffold_112	24746	25650	ID=CHC_T00001762001;CHC_G00001762001;mrnaCHC_G00001762001	0	+	24864	25650	0	1	904	0
scaffold_112	109698	109908	ID=CHC_T00001767001;CHC_G00001767001;mrnaCHC_G00001767001	0	+	109698	109908	0	1	210	0
scaffold_112	107793	108405	ID=CHC_T00001766001;CHC_G00001766001;mrnaCHC_G00001766001	0	-	107793	108405	0	1	612	0
scaffold_112	59381	60095	ID=CHC_T00001763001;CHC_G00001763001;mrnaCHC_G00001763001	0	+	59381	60095	0	1	714	0
scaffold_112	254739	255324	ID=CHC_T00001773001;CHC_G00001773001;mrnaCHC_G00001773001	0	+	254739	255324	0	1	585	0
scaffold_112	249964	250915	ID=CHC_T00009153001;CHC_G00009153001;mrnaCHC_G00009153001	0	-	249964	250915	0	1	951	0
scaffold_112	254548	254728	ID=CHC_T00001772001;CHC_G00001772001;mrnaCHC_G00001772001	0	-	254548	254728	0	1	180	0
scaffold_112	248966	249746	ID=CHC_T00001769001;CHC_G00001769001;mrnaCHC_G00001769001	0	-	248966	249746	0	1	780	0
scaffold_112	88450	90834	ID=CHC_T00001764001;CHC_G00001764001;mrnaCHC_G00001764001	0	+	88450	90834	0	7	609,37,28,140,184,296,311	0,689,781,1020,1237,1566,2073
scaffold_112	255388	255784	ID=CHC_T00001774001;CHC_G00001774001;mrnaCHC_G00001774001	0	+	255388	255784	0	1	396	0
scaffold_112	11357	14516	ID=CHC_T00001761001;CHC_G00001761001;mrnaCHC_G00001761001	0	-	11357	14516	0	1	3159	0
scaffold_112	94293	94737	ID=CHC_T00001765001;CHC_G00001765001;mrnaCHC_G00001765001	0	+	94293	94737	0	1	444	0
scaffold_112	251825	253200	ID=CHC_T00001770001;CHC_G00001770001;mrnaCHC_G00001770001	0	+	251825	253200	0	3	424,663,62	0,527,1313
scaffold_112	247004	248936	ID=CHC_T00008681001;CHC_G00008681001;mrnaCHC_G00008681001	0	+	247004	248936	0	1	1932	0
scaffold_112	5195	10478	ID=CHC_T00001760001;CHC_G00001760001;mrnaCHC_G00001760001	0	-	7658	10478	0	1	5283	0
scaffold_112	245316	246372	ID=CHC_T00001768001;CHC_G00001768001;mrnaCHC_G00001768001	0	+	245316	246372	0	1	1056	0
scaffold_113	70983	81133	ID=CHC_T00001778001;CHC_G00001778001;mrnaCHC_G00001778001	0	-	73342	81094	0	1	10150	0
scaffold_113	83387	84497	ID=CHC_T00001783001;CHC_G00001783001;mrnaCHC_G00001783001	0	-	83387	84497	0	1	1110	0
scaffold_113	219435	224381	ID=CHC_T00001791001;CHC_G00001791001;mrnaCHC_G00001791001	0	+	219736	221230	0	1	4946	0
scaffold_113	155763	157751	ID=CHC_T00001785001;CHC_G00001785001;mrnaCHC_G00001785001	0	+	155903	157094	0	1	1988	0
scaffold_113	83090	83222	ID=CHC_T00001782001;CHC_G00001782001;mrnaCHC_G00001782001	0	-	83090	83222	0	1	132	0
scaffold_113	86824	87208	ID=CHC_T00001784001;CHC_G00001784001;mrnaCHC_G00001784001	0	-	86824	87208	0	1	384	0
scaffold_113	86600	89344	ID=CHC_T00009366001;CHC_G00009366001;mrnaCHC_G00009366001	0	+	87844	89344	0	1	2744	0
scaffold_113	244659	247699	ID=CHC_T00001799001;CHC_G00001799001;mrnaCHC_G00001799001	0	-	245735	247544	0	2	504,2150	890
scaffold_113	191818	192640	ID=CHC_T00001788001;CHC_G00001788001;mrnaCHC_G00001788001	0	-	191818	192640	0	1	822	0
scaffold_113	82425	82593	ID=CHC_T00001779001;CHC_G00001779001;mrnaCHC_G00001779001	0	-	82425	82593	0	1	168	0
scaffold_113	232207	232483	ID=CHC_T00001794001;CHC_G00001794001;mrnaCHC_G00001794001	0	+	232207	232483	0	1	276	0
scaffold_113	89941	189386	ID=CHC_T00008320001;CHC_G00008320001;mrnaCHC_G00008320001	0	+	89941	92026	0	4	174,2243,3,49	0,225,33615,99396
scaffold_113	82920	83058	ID=CHC_T00001781001;CHC_G00001781001;mrnaCHC_G00001781001	0	-	82920	83058	0	1	138	0
scaffold_113	229768	230608	ID=CHC_T00001793001;CHC_G00001793001;mrnaCHC_G00001793001	0	-	229768	230608	0	1	840	0
scaffold_113	221521	222796	ID=CHC_T00001792001;CHC_G00001792001;mrnaCHC_G00001792001	0	-	221521	222796	0	1	1275	0
scaffold_113	190481	191039	ID=CHC_T00001786001;CHC_G00001786001;mrnaCHC_G00001786001	0	+	190481	191039	0	1	558	0
scaffold_113	233077	233527	ID=CHC_T00001796001;CHC_G00001796001;mrnaCHC_G00001796001	0	-	233077	233527	0	1	450	0
scaffold_113	193658	195571	ID=CHC_T00008618001;CHC_G00008618001;mrnaCHC_G00008618001	0	-	193658	195571	0	5	199,326,627,82,125	0,509,871,1590,1788
scaffold_113	191504	191618	ID=CHC_T00001787001;CHC_G00001787001;mrnaCHC_G00001787001	0	-	191504	191618	0	1	114	0
scaffold_113	248477	250598	ID=CHC_T00001800001_mrnaCHC_G00001801001;CHC_G00001800001_CHC_G00001801001;MERGED	_mrnaCHC_G00001800001	0	-	249499	250441	0	2	1139862	0,1259
scaffold_113	232684	233026	ID=CHC_T00001795001;CHC_G00001795001;mrnaCHC_G00001795001	0	-	232684	233026	0	1	342	0
scaffold_113	192894	193638	ID=CHC_T00001789001;CHC_G00001789001;mrnaCHC_G00001789001	0	+	192894	193638	0	1	744	0
scaffold_113	82614	82842	ID=CHC_T00001780001;CHC_G00001780001;mrnaCHC_G00001780001	0	+	82614	82842	0	1	228	0
scaffold_113	73150	73273	ID=CHC_T00001777001;CHC_G00001777001;mrnaCHC_G00001777001	0	+	73150	73273	0	1	123	0
scaffold_113	65470	67405	ID=CHC_T00001776001;CHC_G00001776001;mrnaCHC_G00001776001	0	-	65597	67385	0	1	1935	0
scaffold_113	6884	9331	ID=CHC_T00001775001;CHC_G00001775001;mrnaCHC_G00001775001	0	+	6884	8885	0	1	2447	0
scaffold_113	196260	196930	ID=CHC_T00001790001;CHC_G00001790001;mrnaCHC_G00001790001	0	-	196260	196930	0	4	48,51,109,155	137304515
scaffold_113	240656	242609	ID=CHC_T00001798001;CHC_G00001798001;mrnaCHC_G00001798001	0	+	240656	242609	0	1	1953	0
scaffold_113	243088	244063	ID=CHC_T00008762001;CHC_G00008762001;mrnaCHC_G00008762001	0	+	243088	244063	0	1	975	0
scaffold_113	237642	239685	ID=CHC_T00001797001;CHC_G00001797001;mrnaCHC_G00001797001	0	+	237642	239685	0	1	2043	0
scaffold_114	28043	28205	ID=CHC_T00001805001;CHC_G00001805001;mrnaCHC_G00001805001	0	-	28043	28205	0	1	162	0
scaffold_114	21119	21308	ID=CHC_T00001803001;CHC_G00001803001;mrnaCHC_G00001803001	0	+	21119	21308	0	1	189	0
scaffold_114	235814	237521	ID=CHC_T00001815001;CHC_G00001815001;mrnaCHC_G00001815001	0	+	236822	237521	0	1	1707	0
scaffold_114	37504	37597	ID=CHC_T00001810001;CHC_G00001810001;mrnaCHC_G00001810001	0	+	37504	37597	0	1	93	0
scaffold_114	33318	34620	ID=CHC_T00001807001;CHC_G00001807001;mrnaCHC_G00001807001	0	-	33318	34620	0	1	1302	0
scaffold_114	257513	257744	ID=CHC_T00001819001;CHC_G00001819001;mrnaCHC_G00001819001	0	+	257513	257744	0	1	231	0
scaffold_114	30184	31642	ID=CHC_T00001806001;CHC_G00001806001;mrnaCHC_G00001806001	0	-	30184	31642	0	1	1458	0
scaffold_114	224216	224576	ID=CHC_T00001811001;CHC_G00001811001;mrnaCHC_G00001811001	0	-	224216	224576	0	1	360	0
scaffold_114	255389	255734	ID=CHC_T00001818001;CHC_G00001818001;mrnaCHC_G00001818001	0	+	255389	255734	0	1	345	0
scaffold_114	236710	237079	ID=CHC_T00001814001;CHC_G00001814001;mrnaCHC_G00001814001	0	-	236710	237079	0	1	369	0
scaffold_114	20851	21013	ID=CHC_T00001802001;CHC_G00001802001;mrnaCHC_G00001802001	0	+	20851	21013	0	1	162	0
scaffold_114	243669	243876	ID=CHC_T00001816001;CHC_G00001816001;mrnaCHC_G00001816001	0	-	243669	243876	0	1	207	0
scaffold_114	37423	37504	ID=CHC_T00001809001;CHC_G00001809001;mrnaCHC_G00001809001	0	-	37423	37504	0	1	81	0
scaffold_114	244245	244944	ID=CHC_T00001817001;CHC_G00001817001;mrnaCHC_G00001817001	0	+	244245	244944	0	1	699	0
scaffold_114	227396	227561	ID=CHC_T00001812001;CHC_G00001812001;mrnaCHC_G00001812001	0	+	227396	227561	0	1	165	0
scaffold_114	233485	234277	ID=CHC_T00001813001;CHC_G00001813001;mrnaCHC_G00001813001	0	+	233485	234277	0	1	792	0
scaffold_114	27748	27937	ID=CHC_T00001804001;CHC_G00001804001;mrnaCHC_G00001804001	0	-	27748	27937	0	1	189	0
scaffold_114	33285	36923	ID=CHC_T00001808001;CHC_G00001808001;mrnaCHC_G00001808001	0	+	35728	36517	0	1	3638	0
scaffold_115	233840	234584	ID=CHC_T00001840001;CHC_G00001840001;mrnaCHC_G00001840001	0	+	233840	234584	0	1	744	0
scaffold_115	187811	188876	ID=CHC_T00001837001;CHC_G00001837001;mrnaCHC_G00001837001	0	+	187811	188876	0	1	1065	0
scaffold_115	249096	250470	ID=CHC_T00001842001;CHC_G00001842001;mrnaCHC_G00001842001	0	-	249096	250470	0	1	1374	0
scaffold_115	26621	30812	ID=CHC_T00001822001;CHC_G00001822001;mrnaCHC_G00001822001	0	-	29827	30610	0	2	2107,1946	0,2245
scaffold_115	33675	34533	ID=CHC_T00001824001;CHC_G00001824001;mrnaCHC_G00001824001	0	-	33675	34533	0	1	858	0
scaffold_115	92361	92631	ID=CHC_T00001830001;CHC_G00001830001;mrnaCHC_G00001830001	0	+	92361	92631	0	1	270	0
scaffold_115	144896	147458	ID=CHC_T00001834001;CHC_G00001834001;mrnaCHC_G00001834001	0	-	144896	147458	0	3	21,1934,22	0,209,2540
scaffold_115	38557	39626	ID=CHC_T00001826001;CHC_G00001826001;mrnaCHC_G00001826001	0	-	38557	39626	0	3	67,628,19	0,286,1050
scaffold_115	36498	38529	ID=CHC_T00001825001;CHC_G00001825001;mrnaCHC_G00001825001	0	+	36498	38529	0	1	2031	0
scaffold_115	28320	28461	ID=CHC_T00001820001;CHC_G00001820001;mrnaCHC_G00001820001	0	+	28320	28461	0	1	141	0
scaffold_115	40501	40729	ID=CHC_T00001828001;CHC_G00001828001;mrnaCHC_G00001828001	0	+	40501	40729	0	1	228	0
scaffold_115	248345	248597	ID=CHC_T00001841001;CHC_G00001841001;mrnaCHC_G00001841001	0	+	248345	248597	0	1	252	0
scaffold_115	100745	101153	ID=CHC_T00001832001;CHC_G00001832001;mrnaCHC_G00001832001	0	+	100745	101153	0	1	408	0
scaffold_115	189852	191029	ID=CHC_T00008483001;CHC_G00008483001;mrnaCHC_G00008483001	0	+	190000	190683	0	2	688367	810
scaffold_115	30988	31588	ID=CHC_T00001823001;CHC_G00001823001;mrnaCHC_G00001823001	0	+	30988	31588	0	1	600	0
scaffold_115	39963	40407	ID=CHC_T00001827001;CHC_G00001827001;mrnaCHC_G00001827001	0	-	39963	40407	0	1	444	0
scaffold_115	185404	185965	ID=CHC_T00001836001;CHC_G00001836001;mrnaCHC_G00001836001	0	-	185404	185965	0	1	561	0
scaffold_115	92665	93519	ID=CHC_T00001831001;CHC_G00001831001;mrnaCHC_G00001831001	0	-	92730	93519	0	2	463274	580
scaffold_115	195078	195222	ID=CHC_T00001839001;CHC_G00001839001;mrnaCHC_G00001839001	0	-	195078	195222	0	1	144	0
scaffold_115	183691	183934	ID=CHC_T00001835001;CHC_G00001835001;mrnaCHC_G00001835001	0	+	183691	183934	0	1	243	0
scaffold_115	50372	58977	ID=CHC_T00001829001;CHC_G00001829001;mrnaCHC_G00001829001	0	-	55108	57769	0	1	8605	0
scaffold_115	28478	29063	ID=CHC_T00001821001;CHC_G00001821001;mrnaCHC_G00001821001	0	+	28478	29063	0	1	585	0
scaffold_115	143881	144274	ID=CHC_T00001833001;CHC_G00001833001;mrnaCHC_G00001833001	0	-	143881	144274	0	1	393	0
scaffold_115	189307	189562	ID=CHC_T00001838001;CHC_G00001838001;mrnaCHC_G00001838001	0	-	189307	189562	0	1	255	0
scaffold_116	58054	58273	ID=CHC_T00001849001;CHC_G00001849001;mrnaCHC_G00001849001	0	+	58054	58273	0	1	219	0
scaffold_116	143109	143871	ID=CHC_T00001852001;CHC_G00001852001;mrnaCHC_G00001852001	0	-	143109	143871	0	1	762	0
scaffold_116	152163	152370	ID=CHC_T00001855001;CHC_G00001855001;mrnaCHC_G00001855001	0	-	152163	152370	0	1	207	0
scaffold_116	168609	169347	ID=CHC_T00001857001;CHC_G00001857001;mrnaCHC_G00001857001	0	+	168609	169347	0	1	738	0
scaffold_116	145736	146363	ID=CHC_T00001853001;CHC_G00001853001;mrnaCHC_G00001853001	0	-	145736	146363	0	1	627	0
scaffold_116	168287	171449	ID=CHC_T00001858001.1.5c5aecf2;CHC_G00001858001;mrnaCHC_G00001858001	0	-	170327	171023	0	2	2750195	0,2967
scaffold_116	168287	171449	ID=CHC_T00001858001;CHC_G00001858001;mrnaCHC_G00001858001	0	-	170327	171110	0	1	3162	0
scaffold_116	168287	171449	ID=CHC_T00001858001;CHC_G00001858001;mrnaCHC_G00001858001	0	-	170327	171110	0	1	3162	0
scaffold_116	23420	23648	ID=CHC_T00001843001;CHC_G00001843001;mrnaCHC_G00001843001	0	+	23420	23648	0	1	228	0
scaffold_116	42009	42414	ID=CHC_T00001844001;CHC_G00001844001;mrnaCHC_G00001844001	0	-	42009	42414	0	1	405	0
scaffold_116	78064	82183	ID=CHC_T00001851001;CHC_G00001851001;mrnaCHC_G00001851001	0	-	78064	82183	0	6	1274,37,452,487,779,604	0,1477,1611,2111,2637,3515
scaffold_116	53319	53853	ID=CHC_T00001847001;CHC_G00001847001;mrnaCHC_G00001847001	0	+	53319	53853	0	1	534	0
scaffold_116	53864	54665	ID=CHC_T00001848001;CHC_G00001848001;mrnaCHC_G00001848001	0	-	53864	54665	0	1	801	0
scaffold_116	42525	43971	ID=CHC_T00001845001;CHC_G00001845001;mrnaCHC_G00001845001	0	-	42525	43971	0	1	1446	0
scaffold_116	159804	159900	ID=CHC_T00001856001;CHC_G00001856001;mrnaCHC_G00001856001	0	-	159804	159900	0	1	96	0
scaffold_116	64066	64699	ID=CHC_T00001850001;CHC_G00001850001;mrnaCHC_G00001850001	0	+	64274	64481	0	1	633	0
scaffold_116	148661	149030	ID=CHC_T00001854001;CHC_G00001854001;mrnaCHC_G00001854001	0	+	148661	149030	0	1	369	0
scaffold_116	181129	183568	ID=CHC_T00001860001;CHC_G00001860001;mrnaCHC_G00001860001	0	+	181129	183568	0	1	2439	0
scaffold_116	180645	181011	ID=CHC_T00001859001;CHC_G00001859001;mrnaCHC_G00001859001	0	+	180645	181011	0	1	366	0
scaffold_116	44978	45647	ID=CHC_T00001846001;CHC_G00001846001;mrnaCHC_G00001846001	0	-	44978	45647	0	1	669	0
scaffold_117	53554	54466	ID=CHC_T00001862001;CHC_G00001862001;mrnaCHC_G00001862001	0	-	53554	54466	0	1	912	0
scaffold_117	147519	148181	ID=CHC_T00001877001;CHC_G00001877001;mrnaCHC_G00001877001	0	-	147519	148164	0	1	662	0
scaffold_117	238873	239032	ID=CHC_T00001882001;CHC_G00001882001;mrnaCHC_G00001882001	0	-	238873	239032	0	1	159	0
scaffold_117	94520	95897	ID=CHC_T00008451001;CHC_G00008451001;mrnaCHC_G00008451001	0	+	94520	95897	0	1	1377	0
scaffold_117	144179	144287	ID=CHC_T00001875001;CHC_G00001875001;mrnaCHC_G00001875001	0	+	144179	144287	0	1	108	0
scaffold_117	104146	104362	ID=CHC_T00001873001;CHC_G00001873001;mrnaCHC_G00001873001	0	+	104146	104362	0	1	216	0
scaffold_117	81678	84741	ID=CHC_T00001865001;CHC_G00001865001;mrnaCHC_G00001865001	0	-	81678	84741	0	1	3063	0
scaffold_117	90272	90560	ID=CHC_T00001869001;CHC_G00001869001;mrnaCHC_G00001869001	0	+	90272	90560	0	1	288	0
scaffold_117	212152	215188	ID=CHC_T00009447001;CHC_G00009447001;mrnaCHC_G00009447001	0	+	212152	215188	0	3	1405,114,1061	0,1519,1975
scaffold_117	90718	92569	ID=CHC_T00001870001;CHC_G00001870001;mrnaCHC_G00001870001	0	+	90718	92569	0	1	1851	0
scaffold_117	232332	232725	ID=CHC_T00009378001;CHC_G00009378001;mrnaCHC_G00009378001	0	+	232332	232725	0	1	393	0
scaffold_117	48626	51878	ID=CHC_T00008588001;CHC_G00008588001;mrnaCHC_G00008588001	0	+	48626	51878	0	1	3252	0
scaffold_117	99870	100191	ID=CHC_T00001872001;CHC_G00001872001;mrnaCHC_G00001872001	0	-	99870	100191	0	1	321	0
scaffold_117	79321	80929	ID=CHC_T00001864001;CHC_G00001864001;mrnaCHC_G00001864001	0	-	79321	80929	0	1	1608	0
scaffold_117	87129	88878	ID=CHC_T00001867001;CHC_G00001867001;mrnaCHC_G00001867001	0	+	87129	88878	0	1	1749	0
scaffold_117	252355	252607	ID=CHC_T00001887001;CHC_G00001887001;mrnaCHC_G00001887001	0	+	252355	252607	0	1	252	0
scaffold_117	145973	146727	ID=CHC_T00001876001;CHC_G00001876001;mrnaCHC_G00001876001	0	+	145975	146434	0	1	754	0
scaffold_117	55676	56724	ID=CHC_T00001863001;CHC_G00001863001;mrnaCHC_G00001863001	0	-	56100	56454	0	2	555385	663
scaffold_117	216798	217536	ID=CHC_T00001881001;CHC_G00001881001;mrnaCHC_G00001881001	0	-	216798	217338	0	1	738	0
scaffold_117	241645	242005	ID=CHC_T00001883001;CHC_G00001883001;mrnaCHC_G00001883001	0	-	241645	242005	0	1	360	0
scaffold_117	92948	94016	ID=CHC_T00008605001;CHC_G00008605001;mrnaCHC_G00008605001	0	-	92948	94016	0	1	1068	0
scaffold_117	88999	90028	ID=CHC_T00001868001;CHC_G00001868001;mrnaCHC_G00001868001	0	-	88999	90028	0	1	1029	0
scaffold_117	85061	86519	ID=CHC_T00001866001;CHC_G00001866001;mrnaCHC_G00001866001	0	+	85061	86519	0	2	1014414	0,1044
scaffold_117	248107	248515	ID=CHC_T00009250001;CHC_G00009250001;mrnaCHC_G00009250001	0	+	248107	248515	0	1	408	0
scaffold_117	250796	251093	ID=CHC_T00001886001;CHC_G00001886001;mrnaCHC_G00001886001	0	-	250796	251093	0	1	297	0
scaffold_117	100199	104018	ID=CHC_T00008933001;CHC_G00008933001;mrnaCHC_G00008933001	0	-	100199	104018	0	1	3819	0
scaffold_117	143608	144145	ID=CHC_T00001874001;CHC_G00001874001;mrnaCHC_G00001874001	0	+	143608	144145	0	1	537	0
scaffold_117	52044	52377	ID=CHC_T00001861001;CHC_G00001861001;mrnaCHC_G00001861001	0	-	52044	52377	0	1	333	0
scaffold_117	148162	150118	ID=CHC_T00001878001;CHC_G00001878001;mrnaCHC_G00001878001	0	+	148162	150118	0	1	1956	0
scaffold_117	184120	184375	ID=CHC_T00001879001;CHC_G00001879001;mrnaCHC_G00001879001	0	-	184120	184375	0	1	255	0
scaffold_117	96922	99529	ID=CHC_T00001871001;CHC_G00001871001;mrnaCHC_G00001871001	0	+	96922	99529	0	1	2607	0
scaffold_117	242013	242325	ID=CHC_T00001884001;CHC_G00001884001;mrnaCHC_G00001884001	0	-	242013	242325	0	1	312	0
scaffold_117	184944	185154	ID=CHC_T00001880001;CHC_G00001880001;mrnaCHC_G00001880001	0	-	184944	185154	0	1	210	0
scaffold_117	250349	250673	ID=CHC_T00001885001;CHC_G00001885001;mrnaCHC_G00001885001	0	+	250349	250673	0	1	324	0
scaffold_118	141654	141882	ID=CHC_T00001912001;CHC_G00001912001;mrnaCHC_G00001912001	0	+	141654	141882	0	1	228	0
scaffold_118	89299	93429	ID=CHC_T00001903001;CHC_G00001903001;mrnaCHC_G00001903001	0	-	89550	91539	0	1	4130	0
scaffold_118	43156	43825	ID=CHC_T00001894001;CHC_G00001894001;mrnaCHC_G00001894001	0	-	43156	43825	0	1	669	0
scaffold_118	106775	107693	ID=CHC_T00001904001;CHC_G00001904001;mrnaCHC_G00001904001	0	-	106775	107693	0	1	918	0
scaffold_118	82312	82809	ID=CHC_T00001898001;CHC_G00001898001;mrnaCHC_G00001898001	0	-	82312	82809	0	3	123,69,93	227404
scaffold_118	166501	166783	ID=CHC_T00001915001;CHC_G00001915001;mrnaCHC_G00001915001	0	+	166501	166783	0	1	282	0
scaffold_118	243947	250725	ID=CHC_T00001920001;CHC_G00001920001;mrnaCHC_G00001920001	0	-	246671	248456	0	1	6778	0
scaffold_118	244870	246337	ID=CHC_T00009542001;CHC_G00009542001;mrnaCHC_G00009542001	0	+	244870	246337	0	1	1467	0
scaffold_118	28071	30331	ID=CHC_T00008854001;CHC_G00008854001;mrnaCHC_G00008854001	0	+	28161	28812	0	1	2260	0
scaffold_118	34487	35174	ID=CHC_T00001892001;CHC_G00001892001;mrnaCHC_G00001892001	0	+	34487	35174	0	1	687	0
scaffold_118	118315	118846	ID=CHC_T00001907001;CHC_G00001907001;mrnaCHC_G00001907001	0	-	118315	118846	0	1	531	0
scaffold_118	85167	85926	ID=CHC_T00009072001;CHC_G00009072001;mrnaCHC_G00009072001	0	+	85167	85926	0	1	759	0
scaffold_118	84778	85015	ID=CHC_T00001899001;CHC_G00001899001;mrnaCHC_G00001899001	0	-	84778	85015	0	1	237	0
scaffold_118	87417	89045	ID=CHC_T00001902001;CHC_G00001902001;mrnaCHC_G00001902001	0	+	87636	89040	0	1	1628	0
scaffold_118	164288	164558	ID=CHC_T00001914001;CHC_G00001914001;mrnaCHC_G00001914001	0	-	164288	164558	0	1	270	0
scaffold_118	236446	240178	ID=CHC_T00001919001;CHC_G00001919001;mrnaCHC_G00001919001	0	+	236446	240178	0	1	3732	0
scaffold_118	233725	234997	ID=CHC_T00001918001;CHC_G00001918001;mrnaCHC_G00001918001	0	-	233725	234997	0	1	1272	0
scaffold_118	23242	23578	ID=CHC_T00001888001;CHC_G00001888001;mrnaCHC_G00001888001	0	-	23242	23578	0	1	336	0
scaffold_118	116571	118104	ID=CHC_T00009128001;CHC_G00009128001;mrnaCHC_G00009128001	0	+	116571	118104	0	1	1533	0
scaffold_118	79574	79700	ID=CHC_T00001897001;CHC_G00001897001;mrnaCHC_G00001897001	0	-	79574	79700	0	1	126	0
scaffold_118	19886	21422	ID=CHC_T00008407001;CHC_G00008407001;mrnaCHC_G00008407001	0	-	19886	21422	0	1	1536	0
scaffold_118	240865	243382	ID=CHC_T00009574001;CHC_G00009574001;mrnaCHC_G00009574001	0	+	240865	243382	0	1	2517	0
scaffold_118	112962	114198	ID=CHC_T00001906001;CHC_G00001906001;mrnaCHC_G00001906001	0	-	112962	114198	0	1	1236	0
scaffold_118	123059	123473	ID=CHC_T00001908001;CHC_G00001908001;mrnaCHC_G00001908001	0	-	123059	123473	0	1	414	0
scaffold_118	58515	60594	ID=CHC_T00001895001;CHC_G00001895001;mrnaCHC_G00001895001	0	+	58515	60594	0	3	144904566	0,529,1513
scaffold_118	232216	232942	ID=CHC_T00001917001;CHC_G00001917001;mrnaCHC_G00001917001	0	-	232216	232942	0	1	726	0
scaffold_118	29242	30271	ID=CHC_T00001890001;CHC_G00001890001;mrnaCHC_G00001890001	0	-	29242	30271	0	1	1029	0
scaffold_118	23023	25428	ID=CHC_T00001889001;CHC_G00001889001;mrnaCHC_G00001889001	0	+	23838	25428	0	1	2405	0
scaffold_118	126697	127105	ID=CHC_T00001909001;CHC_G00001909001;mrnaCHC_G00001909001	0	-	126697	127105	0	1	408	0
scaffold_118	79376	79574	ID=CHC_T00001896001;CHC_G00001896001;mrnaCHC_G00001896001	0	-	79376	79574	0	1	198	0
scaffold_118	32594	33194	ID=CHC_T00001891001;CHC_G00001891001;mrnaCHC_G00001891001	0	-	32594	33194	0	1	600	0
scaffold_118	111494	114145	ID=CHC_T00001905001;CHC_G00001905001;mrnaCHC_G00001905001	0	+	111633	112080	0	1	2651	0
scaffold_118	86177	86495	ID=CHC_T00001901001;CHC_G00001901001;mrnaCHC_G00001901001	0	-	86177	86495	0	1	318	0
scaffold_118	35835	37572	ID=CHC_T00001893001;CHC_G00001893001;mrnaCHC_G00001893001	0	-	35835	37572	0	3	709303539	0,832,1198
scaffold_118	231717	232092	ID=CHC_T00001916001;CHC_G00001916001;mrnaCHC_G00001916001	0	+	231717	232092	0	1	375	0
scaffold_118	142151	142433	ID=CHC_T00001913001;CHC_G00001913001;mrnaCHC_G00001913001	0	+	142151	142433	0	1	282	0
scaffold_118	249100	251740	ID=CHC_T00001921001;CHC_G00001921001;mrnaCHC_G00001921001	0	+	249100	251740	0	4	888653370339	0,933,1733,2301
scaffold_118	85947	86142	ID=CHC_T00001900001;CHC_G00001900001;mrnaCHC_G00001900001	0	-	85947	86142	0	1	195	0
scaffold_118	127112	127220	ID=CHC_T00001910001;CHC_G00001910001;mrnaCHC_G00001910001	0	+	127112	127220	0	1	108	0
scaffold_118	140655	141096	ID=CHC_T00001911001;CHC_G00001911001;mrnaCHC_G00001911001	0	+	140655	141096	0	1	441	0
scaffold_119	22745	22934	ID=CHC_T00001923001;CHC_G00001923001;mrnaCHC_G00001923001	0	-	22745	22934	0	1	189	0
scaffold_119	239728	239896	ID=CHC_T00001928001;CHC_G00001928001;mrnaCHC_G00001928001	0	+	239728	239896	0	1	168	0
scaffold_119	22948	23275	ID=CHC_T00001924001;CHC_G00001924001;mrnaCHC_G00001924001	0	+	22948	23275	0	1	327	0
scaffold_119	241922	243116	ID=CHC_T00001929001;CHC_G00001929001;mrnaCHC_G00001929001	0	+	241922	243116	0	1	1194	0
scaffold_119	72297	72573	ID=CHC_T00008955001;CHC_G00008955001;mrnaCHC_G00008955001	0	+	72297	72573	0	1	276	0
scaffold_119	21032	22319	ID=CHC_T00001922001;CHC_G00001922001;mrnaCHC_G00001922001	0	-	21816	22260	0	1	1287	0
scaffold_119	23282	23402	ID=CHC_T00001925001;CHC_G00001925001;mrnaCHC_G00001925001	0	-	23282	23402	0	1	120	0
scaffold_119	128260	130840	ID=CHC_T00008793001;CHC_G00008793001;mrnaCHC_G00008793001	0	+	128260	130840	0	1	2580	0
scaffold_119	72065	72296	ID=CHC_T00001926001;CHC_G00001926001;mrnaCHC_G00001926001	0	-	72065	72296	0	1	231	0
scaffold_119	123786	126012	ID=CHC_T00001927001;CHC_G00001927001;mrnaCHC_G00001927001	0	-	123786	126012	0	1	2226	0
scaffold_119	245405	247655	ID=CHC_T00008949001;CHC_G00008949001;mrnaCHC_G00008949001	0	+	245405	247655	0	1	2250	0
scaffold_12	204969	205068	ID=CHC_T00001943001;CHC_G00001943001;mrnaCHC_G00001943001	0	+	204969	205068	0	1	99	0
scaffold_12	135633	138211	ID=CHC_T00001936001;CHC_G00001936001;mrnaCHC_G00001936001	0	+	135633	138211	0	5	89,41,518,312,390	0,389,995,1576,2188
scaffold_12	205428	206274	ID=CHC_T00008855001;CHC_G00008855001;mrnaCHC_G00008855001	0	-	205428	206274	0	1	846	0
scaffold_12	146876	149337	ID=CHC_T00001939001;CHC_G00001939001;mrnaCHC_G00001939001	0	+	147735	148549	0	2	1430907	0,1554
scaffold_12	146876	149337	ID=CHC_T00001939001.1.5c5aecf2;CHC_G00001939001;mrnaCHC_G00001939001	0	+	147735	148442	0	2	1430963	0,1498
scaffold_12	146876	149337	ID=CHC_T00001939001.1.5c5aecf2;CHC_G00001939001;mrnaCHC_G00001939001	0	+	147735	148442	0	2	1430963	0,1498
scaffold_12	507358	507901	ID=CHC_T00001964001;CHC_G00001964001;mrnaCHC_G00001964001	0	-	507358	507901	0	1	543	0
scaffold_12	149572	152288	ID=CHC_T00001940001;CHC_G00001940001;mrnaCHC_G00001940001	0	-	149572	152288	0	5	152,1717,155,268,51	0,230,2019,2201,2665
scaffold_12	509847	509991	ID=CHC_T00001967001;CHC_G00001967001;mrnaCHC_G00001967001	0	-	509847	509991	0	1	144	0
scaffold_12	509461	509611	ID=CHC_T00001966001;CHC_G00001966001;mrnaCHC_G00001966001	0	+	509461	509611	0	1	150	0
scaffold_12	506879	509434	ID=CHC_T00001965001;CHC_G00001965001;mrnaCHC_G00001965001	0	+	508548	509007	0	1	2555	0
scaffold_12	194307	196347	ID=CHC_T00008530001;CHC_G00008530001;mrnaCHC_G00008530001	0	+	194307	196347	0	1	2040	0
scaffold_12	143451	146988	ID=CHC_T00001938001;CHC_G00001938001;mrnaCHC_G00001938001	0	-	144495	146772	0	2	330,3124	413
scaffold_12	152405	156500	ID=CHC_T00001941001;CHC_G00001941001;mrnaCHC_G00001941001	0	+	153081	156012	0	1	4095	0
scaffold_12	290222	291689	ID=CHC_T00001946001;CHC_G00001946001;mrnaCHC_G00001946001	0	-	290222	291689	0	1	1467	0
scaffold_12	467314	467485	ID=CHC_T00001960001;CHC_G00001960001;mrnaCHC_G00001960001	0	-	467314	467485	0	1	171	0
scaffold_12	428371	430497	ID=CHC_T00001956001;CHC_G00001956001;mrnaCHC_G00001956001	0	-	429043	430456	0	2	1277531	0,1595
scaffold_12	426292	428724	ID=CHC_T00001955001;CHC_G00001955001;mrnaCHC_G00001955001	0	+	426292	428724	0	3	133,1880,30	0,333,2402
scaffold_12	106927	110427	ID=CHC_T00001933001.1.5c5aecf2;CHC_G00001933001;mrnaCHC_G00001933001	0	+	107144	109234	0	2	1555,1817	0,1683
scaffold_12	106927	110427	ID=CHC_T00001933001;CHC_G00001933001;mrnaCHC_G00001933001	0	+	107144	108551	0	1	3500	0
scaffold_12	106927	110427	ID=CHC_T00001933001;CHC_G00001933001;mrnaCHC_G00001933001	0	+	107144	108551	0	1	3500	0
scaffold_12	465672	466302	ID=CHC_T00001959001;CHC_G00001959001;mrnaCHC_G00001959001	0	-	465672	466302	0	1	630	0
scaffold_12	202948	204610	ID=CHC_T00009370001;CHC_G00009370001;mrnaCHC_G00009370001	0	-	202948	204610	0	1	1662	0
scaffold_12	104606	106418	ID=CHC_T00001932001;CHC_G00001932001;mrnaCHC_G00001932001	0	-	104901	105905	0	2	757867	945
scaffold_12	202640	202877	ID=CHC_T00001942001;CHC_G00001942001;mrnaCHC_G00001942001	0	-	202640	202877	0	1	237	0
scaffold_12	206276	206537	ID=CHC_T00001945001;CHC_G00001945001;mrnaCHC_G00001945001	0	-	206276	206537	0	1	261	0
scaffold_12	557000	557207	ID=CHC_T00001969001;CHC_G00001969001;mrnaCHC_G00001969001	0	-	557000	557207	0	1	207	0
scaffold_12	337714	341187	ID=CHC_T00001952001;CHC_G00001952001;mrnaCHC_G00001952001	0	+	339032	340376	0	1	3473	0
scaffold_12	292224	292491	ID=CHC_T00001947001;CHC_G00001947001;mrnaCHC_G00001947001	0	-	292224	292491	0	1	267	0
scaffold_12	205068	205257	ID=CHC_T00001944001;CHC_G00001944001;mrnaCHC_G00001944001	0	+	205068	205257	0	1	189	0
scaffold_12	467751	468810	ID=CHC_T00001961001;CHC_G00001961001;mrnaCHC_G00001961001	0	-	467751	468810	0	1	1059	0
scaffold_12	494432	494693	ID=CHC_T00001962001;CHC_G00001962001;mrnaCHC_G00001962001	0	-	494432	494693	0	1	261	0
scaffold_12	100348	100588	ID=CHC_T00001930001;CHC_G00001930001;mrnaCHC_G00001930001	0	+	100348	100588	0	1	240	0
scaffold_12	295988	296237	ID=CHC_T00001949001;CHC_G00001949001;mrnaCHC_G00001949001	0	-	295988	296237	0	1	249	0
scaffold_12	330735	331062	ID=CHC_T00001950001;CHC_G00001950001;mrnaCHC_G00001950001	0	+	330735	331062	0	1	327	0
scaffold_12	381714	382071	ID=CHC_T00001953001;CHC_G00001953001;mrnaCHC_G00001953001	0	+	381714	382071	0	1	357	0
scaffold_12	510096	510345	ID=CHC_T00001968001;CHC_G00001968001;mrnaCHC_G00001968001	0	-	510096	510345	0	1	249	0
scaffold_12	420357	426275	ID=CHC_T00001954001.1.5c5bf42d;CHC_G00001954001;mrnaCHC_G00001954001	0	-	423688	424459	0	2	5432263	0,5655
scaffold_12	420357	426275	ID=CHC_T00001954001;CHC_G00001954001;mrnaCHC_G00001954001	0	-	423688	424459	0	1	5918	0
scaffold_12	420357	426275	ID=CHC_T00001954001;CHC_G00001954001;mrnaCHC_G00001954001	0	-	423688	424459	0	1	5918	0
scaffold_12	494762	505316	ID=CHC_T00001963001;CHC_G00001963001;mrnaCHC_G00001963001	0	-	494762	505316	0	2	709,83	0,10471
scaffold_12	431417	433427	ID=CHC_T00001957001;CHC_G00001957001;mrnaCHC_G00001957001	0	-	431417	433427	0	1	2010	0
scaffold_12	102051	104316	ID=CHC_T00001931001;CHC_G00001931001;mrnaCHC_G00001931001	0	+	102051	104316	0	1	2265	0
scaffold_12	141683	142214	ID=CHC_T00001937001;CHC_G00001937001;mrnaCHC_G00001937001	0	-	141683	142214	0	1	531	0
scaffold_12	292550	293386	ID=CHC_T00001948001;CHC_G00001948001;mrnaCHC_G00001948001	0	+	292550	293225	0	1	836	0
scaffold_12	463360	464035	ID=CHC_T00001958001;CHC_G00001958001;mrnaCHC_G00001958001	0	-	463360	464035	0	1	675	0
scaffold_12	332531	336840	ID=CHC_T00001951001;CHC_G00001951001;mrnaCHC_G00001951001	0	+	332531	336840	0	5	202,1037,367,767,1500	0,374,1543,1973,2809
scaffold_12	120712	123710	ID=CHC_T00001935001;CHC_G00001935001;mrnaCHC_G00001935001	0	+	121513	122209	0	1	2998	0
scaffold_12	109228	110299	ID=CHC_T00001934001;CHC_G00001934001;mrnaCHC_G00001934001	0	-	109228	110299	0	1	1071	0
scaffold_120	48400	49579	ID=CHC_T00009294001;CHC_G00009294001;mrnaCHC_G00009294001	0	+	48400	49579	0	1	1179	0
scaffold_120	86120	86249	ID=CHC_T00001976001;CHC_G00001976001;mrnaCHC_G00001976001	0	-	86120	86249	0	1	129	0
scaffold_120	52953	53145	ID=CHC_T00001970001;CHC_G00001970001;mrnaCHC_G00001970001	0	-	52953	53145	0	1	192	0
scaffold_120	80652	84712	ID=CHC_T00001974001;CHC_G00001974001;mrnaCHC_G00001974001	0	-	80652	84712	0	5	105,2301,345,184,188	0,302,2727,3251,3872
scaffold_120	61786	62029	ID=CHC_T00001972001;CHC_G00001972001;mrnaCHC_G00001972001	0	+	61786	62029	0	1	243	0
scaffold_120	143275	144199	ID=CHC_T00001984001;CHC_G00001984001;mrnaCHC_G00001984001	0	+	143275	144199	0	1	924	0
scaffold_120	85927	87566	ID=CHC_T00001977001;CHC_G00001977001;mrnaCHC_G00001977001	0	+	86225	87017	0	1	1639	0
scaffold_120	108081	108426	ID=CHC_T00001982001;CHC_G00001982001;mrnaCHC_G00001982001	0	+	108081	108426	0	1	345	0
scaffold_120	103560	104547	ID=CHC_T00001980001;CHC_G00001980001;mrnaCHC_G00001980001	0	-	103560	104547	0	1	987	0
scaffold_120	101803	101914	ID=CHC_T00001979001;CHC_G00001979001;mrnaCHC_G00001979001	0	-	101803	101914	0	1	111	0
scaffold_120	147392	148349	ID=CHC_T00001985001;CHC_G00001985001;mrnaCHC_G00001985001	0	-	147392	148349	0	1	957	0
scaffold_120	110045	113535	ID=CHC_T00001983001;CHC_G00001983001;mrnaCHC_G00001983001	0	+	110176	112987	0	1	3490	0
scaffold_120	97705	97966	ID=CHC_T00001978001;CHC_G00001978001;mrnaCHC_G00001978001	0	-	97705	97966	0	1	261	0
scaffold_120	47942	52349	ID=CHC_T00008597001;CHC_G00008597001;mrnaCHC_G00008597001	0	-	50515	51505	0	1	4407	0
scaffold_120	104567	105923	ID=CHC_T00001981001;CHC_G00001981001;mrnaCHC_G00001981001	0	-	104567	105923	0	1	1356	0
scaffold_120	79818	80058	ID=CHC_T00001973001;CHC_G00001973001;mrnaCHC_G00001973001	0	+	79818	80058	0	1	240	0
scaffold_120	52848	56365	ID=CHC_T00001971001;CHC_G00001971001;mrnaCHC_G00001971001	0	+	53183	54440	0	1	3517	0
scaffold_120	106501	107464	ID=CHC_T00008753001;CHC_G00008753001;mrnaCHC_G00008753001	0	+	106501	107464	0	1	963	0
scaffold_120	89590	91033	ID=CHC_T00008956001;CHC_G00008956001;mrnaCHC_G00008956001	0	+	89590	91033	0	1	1443	0
scaffold_120	84891	85338	ID=CHC_T00001975001;CHC_G00001975001;mrnaCHC_G00001975001	0	-	84891	85338	0	1	447	0
scaffold_121	16862	17060	ID=CHC_T00001987001;CHC_G00001987001;mrnaCHC_G00001987001	0	+	16862	17060	0	1	198	0
scaffold_121	93490	96040	ID=CHC_T00002007001;CHC_G00002007001;mrnaCHC_G00002007001	0	-	93490	96040	0	1	2550	0
scaffold_121	19876	20656	ID=CHC_T00001989001;CHC_G00001989001;mrnaCHC_G00001989001	0	+	19876	20656	0	1	780	0
scaffold_121	20780	21746	ID=CHC_T00001990001;CHC_G00001990001;mrnaCHC_G00001990001	0	-	20780	21746	0	1	966	0
scaffold_121	141453	141570	ID=CHC_T00002009001;CHC_G00002009001;mrnaCHC_G00002009001	0	-	141453	141570	0	1	117	0
scaffold_121	86199	87087	ID=CHC_T00002003001;CHC_G00002003001;mrnaCHC_G00002003001	0	+	86199	87087	0	1	888	0
scaffold_121	88118	88676	ID=CHC_T00002004001;CHC_G00002004001;mrnaCHC_G00002004001	0	-	88118	88676	0	1	558	0
scaffold_121	186623	248092	ID=CHC_T00009243001;CHC_G00009243001;mrnaCHC_G00009243001	0	+	186623	189056	0	3	437,3198,1078	0,542,60391
scaffold_121	88696	90064	ID=CHC_T00002005001;CHC_G00002005001;mrnaCHC_G00002005001	0	+	88696	90064	0	1	1368	0
scaffold_121	60054	62901	ID=CHC_T00008437001;CHC_G00008437001;mrnaCHC_G00008437001	0	+	60054	62901	0	1	2847	0
scaffold_121	24999	26187	ID=CHC_T00001993001;CHC_G00001993001;mrnaCHC_G00001993001	0	+	24999	26187	0	1	1188	0
scaffold_121	68113	69286	ID=CHC_T00001998001;CHC_G00001998001;mrnaCHC_G00001998001	0	-	68113	69286	0	1	1173	0
scaffold_121	155732	160636	ID=CHC_T00008400001;CHC_G00008400001;mrnaCHC_G00008400001	0	+	157215	159234	0	1	4904	0
scaffold_121	169672	170122	ID=CHC_T00002014001;CHC_G00002014001;mrnaCHC_G00002014001	0	+	169672	170122	0	1	450	0
scaffold_121	181297	181840	ID=CHC_T00002017001;CHC_G00002017001;mrnaCHC_G00002017001	0	-	181297	181840	0	1	543	0
scaffold_121	151326	151560	ID=CHC_T00002013001;CHC_G00002013001;mrnaCHC_G00002013001	0	+	151326	151560	0	1	234	0
scaffold_121	6881	8180	ID=CHC_T00001986001;CHC_G00001986001;mrnaCHC_G00001986001	0	-	6881	8180	0	2	573573	726
scaffold_121	62935	63043	ID=CHC_T00001995001;CHC_G00001995001;mrnaCHC_G00001995001	0	-	62935	63043	0	1	108	0
scaffold_121	246466	248857	ID=CHC_T00002023001;CHC_G00002023001;mrnaCHC_G00002023001	0	-	246466	247798	0	1	2391	0
scaffold_121	78770	78866	ID=CHC_T00002000001;CHC_G00002000001;mrnaCHC_G00002000001	0	+	78770	78866	0	1	96	0
scaffold_121	24115	24664	ID=CHC_T00001992001;CHC_G00001992001;mrnaCHC_G00001992001	0	-	24115	24664	0	1	549	0
scaffold_121	182093	185726	ID=CHC_T00002018001;CHC_G00002018001;mrnaCHC_G00002018001	0	+	182093	185726	0	1	3633	0
scaffold_121	63550	64922	ID=CHC_T00001997001;CHC_G00001997001;mrnaCHC_G00001997001	0	-	63550	64840	0	1	1372	0
scaffold_121	142972	144016	ID=CHC_T00002010001;CHC_G00002010001;mrnaCHC_G00002010001	0	+	142972	144016	0	1	1044	0
scaffold_121	63193	63349	ID=CHC_T00001996001;CHC_G00001996001;mrnaCHC_G00001996001	0	-	63193	63349	0	1	156	0
scaffold_121	90197	91568	ID=CHC_T00009519001;CHC_G00009519001;mrnaCHC_G00009519001	0	-	90197	91568	0	1	1371	0
scaffold_121	21785	22001	ID=CHC_T00001991001;CHC_G00001991001;mrnaCHC_G00001991001	0	-	21785	22001	0	1	216	0
scaffold_121	173184	173373	ID=CHC_T00002015001;CHC_G00002015001;mrnaCHC_G00002015001	0	+	173184	173373	0	1	189	0
scaffold_121	17775	18321	ID=CHC_T00001988001;CHC_G00001988001;mrnaCHC_G00001988001	0	+	17775	18321	0	1	546	0
scaffold_121	197957	198353	ID=CHC_T00002020001;CHC_G00002020001;mrnaCHC_G00002020001	0	+	197957	198353	0	1	396	0
scaffold_121	145769	147011	ID=CHC_T00002012001;CHC_G00002012001;mrnaCHC_G00002012001	0	-	145769	147011	0	1	1242	0
scaffold_121	92110	93370	ID=CHC_T00002006001;CHC_G00002006001;mrnaCHC_G00002006001	0	+	92110	93370	0	1	1260	0
scaffold_121	210182	210984	ID=CHC_T00002022001;CHC_G00002022001;mrnaCHC_G00002022001	0	+	210182	210968	0	2	214486	316
scaffold_121	138708	138825	ID=CHC_T00002008001;CHC_G00002008001;mrnaCHC_G00002008001	0	+	138708	138825	0	1	117	0
scaffold_121	82919	84629	ID=CHC_T00002002001;CHC_G00002002001;mrnaCHC_G00002002001	0	-	82919	84629	0	1	1710	0
scaffold_121	26300	26690	ID=CHC_T00001994001;CHC_G00001994001;mrnaCHC_G00001994001	0	+	26300	26690	0	1	390	0
scaffold_121	22924	24136	ID=CHC_T00008843001;CHC_G00008843001;mrnaCHC_G00008843001	0	+	23297	23928	0	2	585527	685
scaffold_121	177287	179780	ID=CHC_T00002016001;CHC_G00002016001;mrnaCHC_G00002016001	0	-	178683	179472	0	1	2493	0
scaffold_121	200840	202555	ID=CHC_T00002021001;CHC_G00002021001;mrnaCHC_G00002021001	0	-	201622	202381	0	1	1715	0
scaffold_121	80204	81794	ID=CHC_T00002001001;CHC_G00002001001;mrnaCHC_G00002001001	0	-	80204	81794	0	1	1590	0
scaffold_121	162198	164217	ID=CHC_T00008478001;CHC_G00008478001;mrnaCHC_G00008478001	0	-	162198	164217	0	1	2019	0
scaffold_121	71473	73153	ID=CHC_T00008993001;CHC_G00008993001;mrnaCHC_G00008993001	0	-	71473	73153	0	1	1680	0
scaffold_121	190378	192166	ID=CHC_T00002019001;CHC_G00002019001;mrnaCHC_G00002019001	0	-	190378	192166	0	1	1788	0
scaffold_121	144605	145439	ID=CHC_T00002011001;CHC_G00002011001;mrnaCHC_G00002011001	0	+	144605	145439	0	1	834	0
scaffold_121	75411	77061	ID=CHC_T00001999001;CHC_G00001999001;mrnaCHC_G00001999001	0	-	75411	77061	0	1	1650	0
scaffold_121	15584	16607	ID=CHC_T00009051001;CHC_G00009051001;mrnaCHC_G00009051001	0	+	15584	16607	0	1	1023	0
scaffold_122	41513	44030	ID=CHC_T00002029001;CHC_G00002029001;mrnaCHC_G00002029001	0	+	41513	44030	0	1	2517	0
scaffold_122	55232	56741	ID=CHC_T00002031001;CHC_G00002031001;mrnaCHC_G00002031001	0	+	55232	56741	0	1	1509	0
scaffold_122	63081	63783	ID=CHC_T00002033001;CHC_G00002033001;mrnaCHC_G00002033001	0	+	63081	63783	0	1	702	0
scaffold_122	56746	62150	ID=CHC_T00002032001;CHC_G00002032001;mrnaCHC_G00002032001	0	-	56746	62150	0	5	7,3263,549,808,35	0,174,3479,4373,5369
scaffold_122	3572	4826	ID=CHC_T00009221001;CHC_G00009221001;mrnaCHC_G00009221001	0	+	3572	4826	0	1	1254	0
scaffold_122	78654	80841	ID=CHC_T00009229001;CHC_G00009229001;mrnaCHC_G00009229001	0	+	78982	80731	0	1	2187	0
scaffold_122	208735	209530	ID=CHC_T00002046001;CHC_G00002046001;mrnaCHC_G00002046001	0	-	208735	209530	0	1	795	0
scaffold_122	216940	217156	ID=CHC_T00002047001;CHC_G00002047001;mrnaCHC_G00002047001	0	+	216940	217156	0	1	216	0
scaffold_122	221773	223449	ID=CHC_T00002049001;CHC_G00002049001;mrnaCHC_G00002049001	0	-	221773	223449	0	5	68,60,247,165,216	0,239,392,1110,1460
scaffold_122	24046	24175	ID=CHC_T00002026001;CHC_G00002026001;mrnaCHC_G00002026001	0	-	24046	24175	0	1	129	0
scaffold_122	132227	132455	ID=CHC_T00002038001;CHC_G00002038001;mrnaCHC_G00002038001	0	+	132227	132455	0	1	228	0
scaffold_122	177353	179666	ID=CHC_T00002040001;CHC_G00002040001;mrnaCHC_G00002040001	0	+	177353	179666	0	1	2313	0
scaffold_122	47904	48593	ID=CHC_T00008982001;CHC_G00008982001;mrnaCHC_G00008982001	0	+	47904	48593	0	2	507,66	623
scaffold_122	223465	224215	ID=CHC_T00002050001;CHC_G00002050001;mrnaCHC_G00002050001	0	+	223465	224215	0	1	750	0
scaffold_122	70905	71505	ID=CHC_T00002035001;CHC_G00002035001;mrnaCHC_G00002035001	0	-	70905	71505	0	1	600	0
scaffold_122	17220	20871	ID=CHC_T00002025001;CHC_G00002025001;mrnaCHC_G00002025001	0	+	17220	20871	0	1	3651	0
scaffold_122	197250	197313	ID=CHC_T00002045001;CHC_G00002045001;mrnaCHC_G00002045001	0	-	197250	197313	0	1	63	0
scaffold_122	32794	37691	ID=CHC_T00008357001;CHC_G00008357001;mrnaCHC_G00008357001	0	-	35219	37359	0	2	2458,2114	0,2783
scaffold_122	189019	189409	ID=CHC_T00002044001;CHC_G00002044001;mrnaCHC_G00002044001	0	-	189019	189409	0	1	390	0
scaffold_122	25859	26267	ID=CHC_T00002028001;CHC_G00002028001;mrnaCHC_G00002028001	0	-	25859	26267	0	1	408	0
scaffold_122	69068	70844	ID=CHC_T00002034001;CHC_G00002034001;mrnaCHC_G00002034001	0	+	69068	70844	0	1	1776	0
scaffold_122	131255	131471	ID=CHC_T00002037001;CHC_G00002037001;mrnaCHC_G00002037001	0	-	131255	131471	0	1	216	0
scaffold_122	134024	136157	ID=CHC_T00002039001;CHC_G00002039001;mrnaCHC_G00002039001	0	-	134024	136157	0	1	2133	0
scaffold_122	5094	5289	ID=CHC_T00002024001;CHC_G00002024001;mrnaCHC_G00002024001	0	-	5094	5289	0	1	195	0
scaffold_122	183357	185130	ID=CHC_T00002042001;CHC_G00002042001;mrnaCHC_G00002042001	0	-	183357	185130	0	1	1773	0
scaffold_122	51269	54751	ID=CHC_T00002030001;CHC_G00002030001;mrnaCHC_G00002030001	0	+	52560	53715	0	1	3482	0
scaffold_122	24178	25621	ID=CHC_T00002027001;CHC_G00002027001;mrnaCHC_G00002027001	0	+	24178	25621	0	1	1443	0
scaffold_122	185155	185521	ID=CHC_T00002043001;CHC_G00002043001;mrnaCHC_G00002043001	0	+	185155	185521	0	1	366	0
scaffold_122	75519	78315	ID=CHC_T00002036001;CHC_G00002036001;mrnaCHC_G00002036001	0	-	75519	78315	0	1	2796	0
scaffold_122	72074	72863	ID=CHC_T00009578001;CHC_G00009578001;mrnaCHC_G00009578001	0	+	72074	72863	0	1	789	0
scaffold_122	181383	183087	ID=CHC_T00002041001;CHC_G00002041001;mrnaCHC_G00002041001	0	-	181383	183087	0	1	1704	0
scaffold_122	44489	46940	ID=CHC_T00008910001;CHC_G00008910001;mrnaCHC_G00008910001	0	+	44489	46940	0	1	2451	0
scaffold_122	218620	219877	ID=CHC_T00002048001;CHC_G00002048001;mrnaCHC_G00002048001	0	+	218620	219877	0	1	1257	0
scaffold_123	22814	24875	ID=CHC_T00002052001;CHC_G00002052001;mrnaCHC_G00002052001	0	+	22814	24875	0	1	2061	0
scaffold_123	237677	239021	ID=CHC_T00002070001;CHC_G00002070001;mrnaCHC_G00002070001	0	-	237677	239021	0	2	873459	885
scaffold_123	107727	112143	ID=CHC_T00002058001;CHC_G00002058001;mrnaCHC_G00002058001	0	+	108684	112143	0	1	4416	0
scaffold_123	54965	56906	ID=CHC_T00002056001;CHC_G00002056001;mrnaCHC_G00002056001	0	+	54965	56906	0	1	1941	0
scaffold_123	2322	2454	ID=CHC_T00002051001;CHC_G00002051001;mrnaCHC_G00002051001	0	-	2322	2454	0	1	132	0
scaffold_123	124035	124329	ID=CHC_T00002061001;CHC_G00002061001;mrnaCHC_G00002061001	0	-	124035	124329	0	1	294	0
scaffold_123	241287	242559	ID=CHC_T00002072001;CHC_G00002072001;mrnaCHC_G00002072001	0	-	241287	242559	0	1	1272	0
scaffold_123	231094	233127	ID=CHC_T00002066001;CHC_G00002066001;mrnaCHC_G00002066001	0	+	231622	232830	0	3	1202,48,379	0,1493,1654
scaffold_123	244727	245372	ID=CHC_T00002074001;CHC_G00002074001;mrnaCHC_G00002074001	0	+	244727	245372	0	1	645	0
scaffold_123	24962	26843	ID=CHC_T00002053001;CHC_G00002053001;mrnaCHC_G00002053001	0	-	24962	26843	0	1	1881	0
scaffold_123	239157	239481	ID=CHC_T00002071001;CHC_G00002071001;mrnaCHC_G00002071001	0	+	239157	239481	0	1	324	0
scaffold_123	228628	229651	ID=CHC_T00002064001;CHC_G00002064001;mrnaCHC_G00002064001	0	+	228628	229651	0	1	1023	0
scaffold_123	29252	29723	ID=CHC_T00008414001;CHC_G00008414001;mrnaCHC_G00008414001	0	-	29252	29723	0	1	471	0
scaffold_123	233743	233905	ID=CHC_T00002067001;CHC_G00002067001;mrnaCHC_G00002067001	0	-	233743	233905	0	1	162	0
scaffold_123	229719	231144	ID=CHC_T00002065001;CHC_G00002065001;mrnaCHC_G00002065001	0	-	229719	231144	0	1	1425	0
scaffold_123	27955	28885	ID=CHC_T00008865001;CHC_G00008865001;mrnaCHC_G00008865001	0	+	27955	28885	0	1	930	0
scaffold_123	236905	237313	ID=CHC_T00002069001;CHC_G00002069001;mrnaCHC_G00002069001	0	+	236905	237313	0	1	408	0
scaffold_123	113883	115731	ID=CHC_T00002060001;CHC_G00002060001;mrnaCHC_G00002060001	0	+	113883	115731	0	1	1848	0
scaffold_123	30337	33358	ID=CHC_T00002054001;CHC_G00002054001;mrnaCHC_G00002054001	0	+	30337	33358	0	1	3021	0
scaffold_123	233954	236264	ID=CHC_T00002068001;CHC_G00002068001;mrnaCHC_G00002068001	0	-	233954	236264	0	1	2310	0
scaffold_123	112824	113484	ID=CHC_T00002059001;CHC_G00002059001;mrnaCHC_G00002059001	0	+	112824	113484	0	1	660	0
scaffold_123	32291	36959	ID=CHC_T00008290001;CHC_G00008290001;mrnaCHC_G00008290001	0	-	33770	36645	0	2	4215317	0,4351
scaffold_123	226070	228299	ID=CHC_T00002063001;CHC_G00002063001;mrnaCHC_G00002063001	0	-	226070	228299	0	1	2229	0
scaffold_123	53660	54596	ID=CHC_T00002055001;CHC_G00002055001;mrnaCHC_G00002055001	0	+	53660	54596	0	1	936	0
scaffold_123	245542	247192	ID=CHC_T00002075001;CHC_G00002075001;mrnaCHC_G00002075001	0	-	245542	247192	0	1	1650	0
scaffold_123	218868	223089	ID=CHC_T00002062001;CHC_G00002062001;mrnaCHC_G00002062001	0	+	218955	221850	0	1	4221	0
scaffold_123	102128	102827	ID=CHC_T00002057001;CHC_G00002057001;mrnaCHC_G00002057001	0	+	102128	102827	0	1	699	0
scaffold_123	242942	244469	ID=CHC_T00002073001;CHC_G00002073001;mrnaCHC_G00002073001	0	-	242942	244469	0	3	114,1143,87	0,209,1440
scaffold_124	133686	134430	ID=CHC_T00002078001;CHC_G00002078001;mrnaCHC_G00002078001	0	+	133686	134430	0	1	744	0
scaffold_124	213857	215096	ID=CHC_T00002087001;CHC_G00002087001;mrnaCHC_G00002087001	0	-	213857	215096	0	1	1239	0
scaffold_124	209168	211244	ID=CHC_T00002085001;CHC_G00002085001;mrnaCHC_G00002085001	0	+	209168	211244	0	1	2076	0
scaffold_124	170780	172178	ID=CHC_T00002082001;CHC_G00002082001;mrnaCHC_G00002082001	0	-	170780	172178	0	1	1398	0
scaffold_124	165898	166078	ID=CHC_T00002079001;CHC_G00002079001;mrnaCHC_G00002079001	0	+	165898	166078	0	1	180	0
scaffold_124	93572	93710	ID=CHC_T00002077001;CHC_G00002077001;mrnaCHC_G00002077001	0	-	93572	93710	0	1	138	0
scaffold_124	221019	225711	ID=CHC_T00008973001;CHC_G00008973001;mrnaCHC_G00008973001	0	+	221019	225711	0	6	958,928,545,452,37,1274	0,1072,2036,2629,3178,3418
scaffold_124	226379	229441	ID=CHC_T00009276001;CHC_G00009276001;mrnaCHC_G00009276001	0	+	226379	229441	0	4	583,474,653,1206	0,613,1135,1856
scaffold_124	92436	94644	ID=CHC_T00002076001;CHC_G00002076001;mrnaCHC_G00002076001	0	+	92662	93409	0	1	2208	0
scaffold_124	206717	208238	ID=CHC_T00002084001;CHC_G00002084001;mrnaCHC_G00002084001	0	-	206717	208238	0	1	1521	0
scaffold_124	202869	205764	ID=CHC_T00002083001;CHC_G00002083001;mrnaCHC_G00002083001	0	+	202869	205764	0	1	2895	0
scaffold_124	212659	213538	ID=CHC_T00002086001;CHC_G00002086001;mrnaCHC_G00002086001	0	+	212659	213538	0	1	879	0
scaffold_124	173015	177047	ID=CHC_T00009245001;CHC_G00009245001;mrnaCHC_G00009245001	0	-	173015	177047	0	1	4032	0
scaffold_124	166941	167199	ID=CHC_T00002080001;CHC_G00002080001;mrnaCHC_G00002080001	0	+	166941	167199	0	1	258	0
scaffold_124	215159	215300	ID=CHC_T00002088001;CHC_G00002088001;mrnaCHC_G00002088001	0	-	215159	215300	0	1	141	0
scaffold_124	168287	168938	ID=CHC_T00002081001;CHC_G00002081001;mrnaCHC_G00002081001	0	+	168287	168938	0	1	651	0
scaffold_125	42118	44125	ID=CHC_T00002093001;CHC_G00002093001;mrnaCHC_G00002093001	0	+	42118	44125	0	1	2007	0
scaffold_125	44801	45149	ID=CHC_T00002095001;CHC_G00002095001;mrnaCHC_G00002095001	0	-	44801	45149	0	1	348	0
scaffold_125	28503	29169	ID=CHC_T00002089001;CHC_G00002089001;mrnaCHC_G00002089001	0	+	28503	29169	0	1	666	0
scaffold_125	74908	75604	ID=CHC_T00009479001;CHC_G00009479001;mrnaCHC_G00009479001	0	+	74908	75604	0	2	352233	463
scaffold_125	46179	46473	ID=CHC_T00009269001;CHC_G00009269001;mrnaCHC_G00009269001	0	-	46179	46473	0	1	294	0
scaffold_125	45180	45573	ID=CHC_T00002096001;CHC_G00002096001;mrnaCHC_G00002096001	0	+	45180	45573	0	1	393	0
scaffold_125	191094	192100	ID=CHC_T00002103001;CHC_G00002103001;mrnaCHC_G00002103001	0	+	191094	192100	0	3	54365370	123636
scaffold_125	38634	39708	ID=CHC_T00002091001;CHC_G00002091001;mrnaCHC_G00002091001	0	-	38634	39708	0	1	1074	0
scaffold_125	126329	126863	ID=CHC_T00002102001;CHC_G00002102001;mrnaCHC_G00002102001	0	-	126329	126863	0	1	534	0
scaffold_125	47470	50935	ID=CHC_T00002097001;CHC_G00002097001;mrnaCHC_G00002097001	0	+	47470	49555	0	2	2262,1124	0,2341
scaffold_125	74712	74892	ID=CHC_T00002098001;CHC_G00002098001;mrnaCHC_G00002098001	0	-	74712	74892	0	1	180	0
scaffold_125	75819	75924	ID=CHC_T00002099001;CHC_G00002099001;mrnaCHC_G00002099001	0	-	75819	75924	0	1	105	0
scaffold_125	44547	44787	ID=CHC_T00002094001;CHC_G00002094001;mrnaCHC_G00002094001	0	+	44547	44787	0	1	240	0
scaffold_125	35575	39907	ID=CHC_T00002090001;CHC_G00002090001;mrnaCHC_G00002090001	0	+	35662	38461	0	1	4332	0
scaffold_125	31924	33142	ID=CHC_T00008570001;CHC_G00008570001;mrnaCHC_G00008570001	0	-	31924	33142	0	1	1218	0
scaffold_125	41428	42112	ID=CHC_T00002092001;CHC_G00002092001;mrnaCHC_G00002092001	0	-	41428	42112	0	1	684	0
scaffold_125	29784	31398	ID=CHC_T00008914001;CHC_G00008914001;mrnaCHC_G00008914001	0	-	29784	31398	0	2	860511	0,1103
scaffold_125	78100	78382	ID=CHC_T00002100001;CHC_G00002100001;mrnaCHC_G00002100001	0	-	78100	78382	0	1	282	0
scaffold_125	92276	92444	ID=CHC_T00002101001;CHC_G00002101001;mrnaCHC_G00002101001	0	-	92276	92444	0	1	168	0
scaffold_126	173564	174491	ID=CHC_T00002112001;CHC_G00002112001;mrnaCHC_G00002112001	0	+	173564	174491	0	1	927	0
scaffold_126	187727	188084	ID=CHC_T00002122001;CHC_G00002122001;mrnaCHC_G00002122001	0	-	187727	188084	0	1	357	0
scaffold_126	176838	177039	ID=CHC_T00002114001;CHC_G00002114001;mrnaCHC_G00002114001	0	+	176838	177039	0	1	201	0
scaffold_126	182581	183631	ID=CHC_T00002118001;CHC_G00002118001;mrnaCHC_G00002118001	0	-	182581	183631	0	1	1050	0
scaffold_126	174623	178596	ID=CHC_T00002115001;CHC_G00002115001;mrnaCHC_G00002115001	0	-	177483	178386	0	1	3973	0
scaffold_126	180192	181691	ID=CHC_T00002116001;CHC_G00002116001;mrnaCHC_G00002116001	0	+	180334	181228	0	1	1499	0
scaffold_126	171045	171963	ID=CHC_T00002111001;CHC_G00002111001;mrnaCHC_G00002111001	0	+	171045	171963	0	1	918	0
scaffold_126	174738	176400	ID=CHC_T00002113001;CHC_G00002113001;mrnaCHC_G00002113001	0	+	174738	176400	0	1	1662	0
scaffold_126	95697	95856	ID=CHC_T00002108001;CHC_G00002108001;mrnaCHC_G00002108001	0	+	95697	95856	0	1	159	0
scaffold_126	88470	88890	ID=CHC_T00002107001;CHC_G00002107001;mrnaCHC_G00002107001	0	+	88470	88890	0	1	420	0
scaffold_126	198136	198316	ID=CHC_T00002124001;CHC_G00002124001;mrnaCHC_G00002124001	0	-	198136	198316	0	1	180	0
scaffold_126	96703	96988	ID=CHC_T00002109001;CHC_G00002109001;mrnaCHC_G00002109001	0	-	96703	96988	0	1	285	0
scaffold_126	235336	235462	ID=CHC_T00002130001;CHC_G00002130001;mrnaCHC_G00002130001	0	-	235336	235462	0	1	126	0
scaffold_126	55	688	ID=CHC_T00008423001;CHC_G00008423001;mrnaCHC_G00008423001	0	+	55	688	0	1	633	0
scaffold_126	198318	198528	ID=CHC_T00002125001;CHC_G00002125001;mrnaCHC_G00002125001	0	-	198318	198528	0	1	210	0
scaffold_126	82717	86636	ID=CHC_T00002105001;CHC_G00002105001;mrnaCHC_G00002105001	0	+	84757	85306	0	1	3919	0
scaffold_126	235527	235680	ID=CHC_T00002131001;CHC_G00002131001;mrnaCHC_G00002131001	0	-	235527	235680	0	1	153	0
scaffold_126	85724	86027	ID=CHC_T00002106001;CHC_G00002106001;mrnaCHC_G00002106001	0	-	85724	86027	0	1	303	0
scaffold_126	191344	194821	ID=CHC_T00002123001;CHC_G00002123001;mrnaCHC_G00002123001	0	+	191344	194821	0	3	1782,291,1173	0,1818,2304
scaffold_126	203714	203795	ID=CHC_T00002126001;CHC_G00002126001;mrnaCHC_G00002126001	0	-	203714	203795	0	1	81	0
scaffold_126	181633	182515	ID=CHC_T00002117001;CHC_G00002117001;mrnaCHC_G00002117001	0	-	181633	182515	0	2	126723	159
scaffold_126	184727	185492	ID=CHC_T00002120001;CHC_G00002120001;mrnaCHC_G00002120001	0	-	184727	185492	0	1	765	0
scaffold_126	63266	63521	ID=CHC_T00002104001;CHC_G00002104001;mrnaCHC_G00002104001	0	+	63266	63521	0	1	255	0
scaffold_126	88291	94802	ID=CHC_T00009407001.1.5c5bf42d;CHC_G00009407001;mrnaCHC_G00009407001	0	-	89102	90494	0	2	6064253	0,6258
scaffold_126	88291	94802	ID=CHC_T00009407001;CHC_G00009407001;mrnaCHC_G00009407001	0	-	89102	90494	0	1	6511	0
scaffold_126	88291	94802	ID=CHC_T00009407001;CHC_G00009407001;mrnaCHC_G00009407001	0	-	89102	90494	0	1	6511	0
scaffold_126	221620	221908	ID=CHC_T00002129001;CHC_G00002129001;mrnaCHC_G00002129001	0	+	221620	221908	0	1	288	0
scaffold_126	101709	101814	ID=CHC_T00002110001;CHC_G00002110001;mrnaCHC_G00002110001	0	-	101709	101814	0	1	105	0
scaffold_126	210173	210383	ID=CHC_T00002127001;CHC_G00002127001;mrnaCHC_G00002127001	0	-	210173	210383	0	1	210	0
scaffold_126	220877	221540	ID=CHC_T00002128001;CHC_G00002128001;mrnaCHC_G00002128001	0	-	220877	221540	0	1	663	0
scaffold_126	185880	186476	ID=CHC_T00002121001;CHC_G00002121001;mrnaCHC_G00002121001	0	+	186167	186476	0	1	596	0
scaffold_126	199024	203353	ID=CHC_T00009152001;CHC_G00009152001;mrnaCHC_G00009152001	0	+	199024	203353	0	1	4329	0
scaffold_126	183633	184662	ID=CHC_T00002119001;CHC_G00002119001;mrnaCHC_G00002119001	0	-	183633	184662	0	1	1029	0
scaffold_127	231293	231452	ID=CHC_T00002137001;CHC_G00002137001;mrnaCHC_G00002137001	0	+	231293	231452	0	1	159	0
scaffold_127	16851	18399	ID=CHC_T00002132001;CHC_G00002132001;mrnaCHC_G00002132001	0	-	16851	18399	0	1	1548	0
scaffold_127	140763	141045	ID=CHC_T00002134001;CHC_G00002134001;mrnaCHC_G00002134001	0	-	140763	141045	0	1	282	0
scaffold_127	142040	142949	ID=CHC_T00002136001;CHC_G00002136001;mrnaCHC_G00002136001	0	+	142040	142949	0	1	909	0
scaffold_127	124613	125117	ID=CHC_T00002133001;CHC_G00002133001;mrnaCHC_G00002133001	0	-	124613	125117	0	1	504	0
scaffold_127	141466	141577	ID=CHC_T00002135001;CHC_G00002135001;mrnaCHC_G00002135001	0	+	141466	141577	0	1	111	0
scaffold_128	15020	15333	ID=CHC_T00002140001;CHC_G00002140001;mrnaCHC_G00002140001	0	+	15020	15333	0	2	132,81	232
scaffold_128	203714	204182	ID=CHC_T00002162001;CHC_G00002162001;mrnaCHC_G00002162001	0	-	203714	204182	0	1	468	0
scaffold_128	161278	162463	ID=CHC_T00008941001;CHC_G00008941001;mrnaCHC_G00008941001	0	-	161428	162292	0	2	871203	982
scaffold_128	2261	10560	ID=CHC_T00002139001.1.5c5bf42d;CHC_G00002139001;mrnaCHC_G00002139001	0	+	5527	9112	0	2	6977623	0,7676
scaffold_128	2261	10560	ID=CHC_T00002139001;CHC_G00002139001;mrnaCHC_G00002139001	0	+	5527	9112	0	1	8299	0
scaffold_128	2261	10560	ID=CHC_T00002139001;CHC_G00002139001;mrnaCHC_G00002139001	0	+	5527	9112	0	1	8299	0
scaffold_128	67362	67617	ID=CHC_T00002149001;CHC_G00002149001;mrnaCHC_G00002149001	0	-	67362	67617	0	1	255	0
scaffold_128	58034	58400	ID=CHC_T00002147001;CHC_G00002147001;mrnaCHC_G00002147001	0	+	58034	58208	0	1	366	0
scaffold_128	203068	205497	ID=CHC_T00002163001.1.5c5aecf2;CHC_G00002163001;mrnaCHC_G00002163001	0	+	204075	205048	0	2	1662643	0,1786
scaffold_128	203068	205497	ID=CHC_T00002163001;CHC_G00002163001;mrnaCHC_G00002163001	0	+	204075	204762	0	1	2429	0
scaffold_128	203068	205497	ID=CHC_T00002163001;CHC_G00002163001;mrnaCHC_G00002163001	0	+	204075	204762	0	1	2429	0
scaffold_128	55643	56393	ID=CHC_T00009275001;CHC_G00009275001;mrnaCHC_G00009275001	0	-	55643	56393	0	1	750	0
scaffold_128	162889	166204	ID=CHC_T00008860001;CHC_G00008860001;mrnaCHC_G00008860001	0	+	162889	166204	0	1	3315	0
scaffold_128	151902	153525	ID=CHC_T00002154001;CHC_G00002154001;mrnaCHC_G00002154001	0	+	151902	153525	0	1	1623	0
scaffold_128	66631	74060	ID=CHC_T00002150001;CHC_G00002150001;mrnaCHC_G00002150001	0	+	71191	72862	0	1	7429	0
scaffold_128	200015	202319	ID=CHC_T00002161001;CHC_G00002161001;mrnaCHC_G00002161001	0	-	200015	202319	0	1	2304	0
scaffold_128	167267	168185	ID=CHC_T00002157001;CHC_G00002157001;mrnaCHC_G00002157001	0	+	167267	168185	0	1	918	0
scaffold_128	43164	44567	ID=CHC_T00002145001;CHC_G00002145001;mrnaCHC_G00002145001	0	+	43164	44567	0	3	285,807,60	0,354,1343
scaffold_128	49220	49661	ID=CHC_T00002146001;CHC_G00002146001;mrnaCHC_G00002146001	0	+	49220	49661	0	1	441	0
scaffold_128	68367	69990	ID=CHC_T00008587001;CHC_G00008587001;mrnaCHC_G00008587001	0	-	68367	69990	0	1	1623	0
scaffold_128	31621	34656	ID=CHC_T00002144001;CHC_G00002144001;mrnaCHC_G00002144001	0	-	32143	34656	0	3	849,1836,36	0,966,2999
scaffold_128	65407	66232	ID=CHC_T00008684001;CHC_G00008684001;mrnaCHC_G00008684001	0	+	65407	66232	0	1	825	0
scaffold_128	77055	77244	ID=CHC_T00002152001;CHC_G00002152001;mrnaCHC_G00002152001	0	-	77055	77244	0	1	189	0
scaffold_128	67224	67350	ID=CHC_T00002148001;CHC_G00002148001;mrnaCHC_G00002148001	0	-	67224	67350	0	1	126	0
scaffold_128	157859	157940	ID=CHC_T00002155001;CHC_G00002155001;mrnaCHC_G00002155001	0	+	157859	157940	0	1	81	0
scaffold_128	24459	25395	ID=CHC_T00002142001;CHC_G00002142001;mrnaCHC_G00002142001	0	+	24459	25395	0	1	936	0
scaffold_128	171127	171685	ID=CHC_T00002158001;CHC_G00002158001;mrnaCHC_G00002158001	0	-	171127	171685	0	1	558	0
scaffold_128	77729	78446	ID=CHC_T00002153001;CHC_G00002153001;mrnaCHC_G00002153001	0	+	77729	78446	0	1	717	0
scaffold_128	154903	156574	ID=CHC_T00009550001;CHC_G00009550001;mrnaCHC_G00009550001	0	+	154903	156574	0	1	1671	0
scaffold_128	160293	161055	ID=CHC_T00002156001;CHC_G00002156001;mrnaCHC_G00002156001	0	+	160293	161055	0	1	762	0
scaffold_128	16023	17019	ID=CHC_T00002141001;CHC_G00002141001;mrnaCHC_G00002141001	0	+	16023	17019	0	1	996	0
scaffold_128	198433	199504	ID=CHC_T00002160001;CHC_G00002160001;mrnaCHC_G00002160001	0	-	198433	199504	0	1	1071	0
scaffold_128	176450	178041	ID=CHC_T00002159001;CHC_G00002159001;mrnaCHC_G00002159001	0	-	176450	178041	0	4	349,428,467,46	0,447,903,1545
scaffold_128	196133	197666	ID=CHC_T00008301001;CHC_G00008301001;mrnaCHC_G00008301001	0	+	196133	197666	0	1	1533	0
scaffold_128	25478	27833	ID=CHC_T00002143001;CHC_G00002143001;mrnaCHC_G00002143001	0	-	25478	27833	0	1	2355	0
scaffold_128	73472	75269	ID=CHC_T00002151001;CHC_G00002151001;mrnaCHC_G00002151001	0	-	73472	75269	0	1	1797	0
scaffold_128	2261	5305	ID=CHC_T00002138001;CHC_G00002138001;mrnaCHC_G00002138001	0	-	2939	5305	0	3	21,1038,1775	0,121,1269
scaffold_128	2124	5305	ID=CHC_T00002138001.1.5c5aecf2;CHC_G00002138001;mrnaCHC_G00002138001	0	-	2939	5305	0	2	1296,1775	0,1406
scaffold_128	2124	5305	ID=CHC_T00002138001.1.5c5aecf2;CHC_G00002138001;mrnaCHC_G00002138001	0	-	2939	5305	0	2	1296,1775	0,1406
scaffold_129	174757	175379	ID=CHC_T00002191001;CHC_G00002191001;mrnaCHC_G00002191001	0	-	174800	175000	0	2	166418	204
scaffold_129	37660	37765	ID=CHC_T00002172001;CHC_G00002172001;mrnaCHC_G00002172001	0	+	37660	37765	0	1	105	0
scaffold_129	171339	172962	ID=CHC_T00002187001;CHC_G00002187001;mrnaCHC_G00002187001	0	-	171339	172962	0	1	1623	0
scaffold_129	370	2686	ID=CHC_T00002164001;CHC_G00002164001;mrnaCHC_G00002164001	0	+	370	2686	0	1	2316	0
scaffold_129	55219	57645	ID=CHC_T00002182001;CHC_G00002182001;mrnaCHC_G00002182001	0	-	55758	57207	0	1	2426	0
scaffold_129	43729	48490	ID=CHC_T00002176001;CHC_G00002176001;mrnaCHC_G00002176001	0	-	43990	44515	0	1	4761	0
scaffold_129	12280	12913	ID=CHC_T00002167001;CHC_G00002167001;mrnaCHC_G00002167001	0	+	12280	12913	0	1	633	0
scaffold_129	4810	5611	ID=CHC_T00002165001;CHC_G00002165001;mrnaCHC_G00002165001	0	+	4810	5611	0	1	801	0
scaffold_129	163692	165042	ID=CHC_T00002185001;CHC_G00002185001;mrnaCHC_G00002185001	0	-	163692	165042	0	2	1088226	0,1124
scaffold_129	52551	53078	ID=CHC_T00002180001;CHC_G00002180001;mrnaCHC_G00002180001	0	-	52551	53078	0	2	90390	137
scaffold_129	187151	188117	ID=CHC_T00002196001;CHC_G00002196001;mrnaCHC_G00002196001	0	+	187151	188117	0	1	966	0
scaffold_129	239831	240690	ID=CHC_T00002201001;CHC_G00002201001;mrnaCHC_G00002201001	0	+	240153	240654	0	1	859	0
scaffold_129	191285	191675	ID=CHC_T00002197001;CHC_G00002197001;mrnaCHC_G00002197001	0	+	191285	191675	0	1	390	0
scaffold_129	48685	50188	ID=CHC_T00002178001;CHC_G00002178001;mrnaCHC_G00002178001	0	-	48961	50188	0	1	1503	0
scaffold_129	175240	176530	ID=CHC_T00002192001.1.5c5aecf2;CHC_G00002192001;mrnaCHC_G00002192001	0	+	175240	175819	0	2	707477	813
scaffold_129	175240	176530	ID=CHC_T00002192001;CHC_G00002192001;mrnaCHC_G00002192001	0	+	175240	175788	0	3	332307477	400813
scaffold_129	175240	176530	ID=CHC_T00002192001;CHC_G00002192001;mrnaCHC_G00002192001	0	+	175240	175788	0	3	332307477	400813
scaffold_129	35760	37638	ID=CHC_T00002171001;CHC_G00002171001;mrnaCHC_G00002171001	0	-	35760	37638	0	1	1878	0
scaffold_129	53097	53463	ID=CHC_T00002181001;CHC_G00002181001;mrnaCHC_G00002181001	0	+	53097	53463	0	1	366	0
scaffold_129	38006	38771	ID=CHC_T00002173001;CHC_G00002173001;mrnaCHC_G00002173001	0	-	38006	38771	0	1	765	0
scaffold_129	197741	200080	ID=CHC_T00002199001;CHC_G00002199001;mrnaCHC_G00002199001	0	-	199513	200062	0	1	2339	0
scaffold_129	43610	43943	ID=CHC_T00002175001;CHC_G00002175001;mrnaCHC_G00002175001	0	+	43610	43943	0	1	333	0
scaffold_129	50433	52260	ID=CHC_T00002179001;CHC_G00002179001;mrnaCHC_G00002179001	0	-	50883	51951	0	2	1093626	0,1201
scaffold_129	44177	47519	ID=CHC_T00002177001;CHC_G00002177001;mrnaCHC_G00002177001	0	+	44177	47519	0	1	3342	0
scaffold_129	6484	6616	ID=CHC_T00002166001;CHC_G00002166001;mrnaCHC_G00002166001	0	-	6484	6616	0	1	132	0
scaffold_129	178980	179241	ID=CHC_T00002194001;CHC_G00002194001;mrnaCHC_G00002194001	0	+	178980	179241	0	1	261	0
scaffold_129	92630	93299	ID=CHC_T00002184001;CHC_G00002184001;mrnaCHC_G00002184001	0	-	92630	93299	0	1	669	0
scaffold_129	173494	173602	ID=CHC_T00002189001;CHC_G00002189001;mrnaCHC_G00002189001	0	+	173494	173602	0	1	108	0
scaffold_129	174215	174674	ID=CHC_T00002190001;CHC_G00002190001;mrnaCHC_G00002190001	0	+	174215	174674	0	1	459	0
scaffold_129	181008	182274	ID=CHC_T00002195001;CHC_G00002195001;mrnaCHC_G00002195001	0	+	181008	182274	0	1	1266	0
scaffold_129	192102	195693	ID=CHC_T00002198001;CHC_G00002198001;mrnaCHC_G00002198001	0	-	192102	195693	0	1	3591	0
scaffold_129	200132	205245	ID=CHC_T00002200001.2.5c5aecf2;CHC_G00002200001;mrnaCHC_G00002200001	0	+	200422	203320	0	2	3964,1015	0,4098
scaffold_129	200132	205245	ID=CHC_T00002200001;CHC_G00002200001;mrnaCHC_G00002200001	0	+	200422	203320	0	1	5113	0
scaffold_129	200132	205245	ID=CHC_T00002200001.1.5c5aecf2;CHC_G00002200001;mrnaCHC_G00002200001	0	+	200422	203320	0	2	3964999	0,4114
scaffold_129	200132	205245	ID=CHC_T00002200001;CHC_G00002200001;mrnaCHC_G00002200001	0	+	200422	203320	0	1	5113	0
scaffold_129	200132	205245	ID=CHC_T00002200001.1.5c5aecf2;CHC_G00002200001;mrnaCHC_G00002200001	0	+	200422	203320	0	2	3964999	0,4114
scaffold_129	34001	34550	ID=CHC_T00002168001;CHC_G00002168001;mrnaCHC_G00002168001	0	-	34001	34550	0	1	549	0
scaffold_129	173329	173482	ID=CHC_T00002188001;CHC_G00002188001;mrnaCHC_G00002188001	0	-	173329	173482	0	1	153	0
scaffold_129	196055	198437	ID=CHC_T00009475001;CHC_G00009475001;mrnaCHC_G00009475001	0	+	197552	198437	0	3	1256100695	0,1467,1687
scaffold_129	196055	198437	ID=CHC_T00009475001.1.5c5aecf2;CHC_G00009475001;mrnaCHC_G00009475001	0	+	197744	198437	0	2	1256915	0,1467
scaffold_129	196055	198437	ID=CHC_T00009475001.2.5c5aecf2;CHC_G00009475001;mrnaCHC_G00009475001	0	+	197552	198437	0	2	1567695	0,1687
scaffold_129	196055	198437	ID=CHC_T00009475001.1.5c5aecf2;CHC_G00009475001;mrnaCHC_G00009475001	0	+	197744	198437	0	2	1256915	0,1467
scaffold_129	196055	198437	ID=CHC_T00009475001.2.5c5aecf2;CHC_G00009475001;mrnaCHC_G00009475001	0	+	197552	198437	0	2	1567695	0,1687
scaffold_129	169470	169933	ID=CHC_T00002186001;CHC_G00002186001;mrnaCHC_G00002186001	0	-	169528	169933	0	1	463	0
scaffold_129	38908	40681	ID=CHC_T00002174001;CHC_G00002174001;mrnaCHC_G00002174001	0	-	39384	40178	0	3	745180657	0,844,1116
scaffold_129	34853	35267	ID=CHC_T00002169001;CHC_G00002169001;mrnaCHC_G00002169001	0	+	34853	35267	0	1	414	0
scaffold_129	176680	184429	ID=CHC_T00008435001.1.5c5aecf2;CHC_G00008435001;mrnaCHC_G00008435001	0	-	182817	183878	0	2	6491,1157	0,6592
scaffold_129	181636	184429	ID=CHC_T00008435001;CHC_G00008435001;mrnaCHC_G00008435001	0	-	182360	183878	0	3	1108,291,1157	0,1244,1636
scaffold_129	181636	184429	ID=CHC_T00008435001;CHC_G00008435001;mrnaCHC_G00008435001	0	-	182360	183878	0	3	1108,291,1157	0,1244,1636
scaffold_129	89796	91445	ID=CHC_T00002183001;CHC_G00002183001;mrnaCHC_G00002183001	0	+	89796	91445	0	2	648519	0,1130
scaffold_129	35300	35705	ID=CHC_T00002170001;CHC_G00002170001;mrnaCHC_G00002170001	0	+	35300	35705	0	1	405	0
scaffold_129	176812	178885	ID=CHC_T00002193001;CHC_G00002193001;mrnaCHC_G00002193001	0	+	176812	178885	0	1	2073	0
scaffold_13	131605	131728	ID=CHC_T00002207001;CHC_G00002207001;mrnaCHC_G00002207001	0	+	131605	131728	0	1	123	0
scaffold_13	100221	103892	ID=CHC_T00002205001;CHC_G00002205001;mrnaCHC_G00002205001	0	-	102773	103646	0	1	3671	0
scaffold_13	223967	224465	ID=CHC_T00002212001;CHC_G00002212001;mrnaCHC_G00002212001	0	+	223967	224465	0	1	498	0
scaffold_13	460651	462146	ID=CHC_T00002221001;CHC_G00002221001;mrnaCHC_G00002221001	0	+	460651	462146	0	2	910260	0,1235
scaffold_13	271954	272647	ID=CHC_T00002216001;CHC_G00002216001;mrnaCHC_G00002216001	0	+	272008	272647	0	1	693	0
scaffold_13	212326	212650	ID=CHC_T00002209001;CHC_G00002209001;mrnaCHC_G00002209001	0	+	212326	212650	0	1	324	0
scaffold_13	91963	92167	ID=CHC_T00002204001;CHC_G00002204001;mrnaCHC_G00002204001	0	+	91963	92167	0	1	204	0
scaffold_13	533934	534165	ID=CHC_T00002224001;CHC_G00002224001;mrnaCHC_G00002224001	0	+	533934	534165	0	1	231	0
scaffold_13	602865	604908	ID=CHC_T00002227001;CHC_G00002227001;mrnaCHC_G00002227001	0	-	602865	604674	0	1	2043	0
scaffold_13	285665	288242	ID=CHC_T00002219001;CHC_G00002219001;mrnaCHC_G00002219001	0	+	285906	287835	0	5	421526130141861	0,595,1249,1486,1716
scaffold_13	604961	609077	ID=CHC_T00002228001;CHC_G00002228001;mrnaCHC_G00002228001	0	-	607250	609077	0	1	4116	0
scaffold_13	436017	437301	ID=CHC_T00009088001;CHC_G00009088001;mrnaCHC_G00009088001	0	-	436017	437301	0	1	1284	0
scaffold_13	267232	267517	ID=CHC_T00002215001;CHC_G00002215001;mrnaCHC_G00002215001	0	+	267232	267517	0	1	285	0
scaffold_13	550562	550949	ID=CHC_T00002225001;CHC_G00002225001;mrnaCHC_G00002225001	0	-	550562	550949	0	1	387	0
scaffold_13	438947	439724	ID=CHC_T00002220001;CHC_G00002220001;mrnaCHC_G00002220001	0	-	438947	439724	0	1	777	0
scaffold_13	283392	283737	ID=CHC_T00002218001;CHC_G00002218001;mrnaCHC_G00002218001	0	+	283392	283737	0	1	345	0
scaffold_13	216628	217078	ID=CHC_T00002211001;CHC_G00002211001;mrnaCHC_G00002211001	0	+	216628	217078	0	1	450	0
scaffold_13	605632	606991	ID=CHC_T00009412001;CHC_G00009412001;mrnaCHC_G00009412001	0	+	605632	606991	0	1	1359	0
scaffold_13	550537	551179	ID=CHC_T00002226001;CHC_G00002226001;mrnaCHC_G00002226001	0	+	550969	551179	0	1	642	0
scaffold_13	149629	149812	ID=CHC_T00002208001;CHC_G00002208001;mrnaCHC_G00002208001	0	+	149629	149812	0	1	183	0
scaffold_13	103649	103796	ID=CHC_T00002206001;CHC_G00002206001;mrnaCHC_G00002206001	0	+	103649	103796	0	1	147	0
scaffold_13	600919	604041	ID=CHC_T00009506001;CHC_G00009506001;mrnaCHC_G00009506001	0	+	600919	602695	0	1	3122	0
scaffold_13	78556	81634	ID=CHC_T00002202001;CHC_G00002202001;mrnaCHC_G00002202001	0	+	78556	81634	0	1	3078	0
scaffold_13	463905	464796	ID=CHC_T00002222001;CHC_G00002222001;mrnaCHC_G00002222001	0	-	463905	464796	0	2	477228	663
scaffold_13	257039	257261	ID=CHC_T00002213001;CHC_G00002213001;mrnaCHC_G00002213001	0	+	257039	257261	0	1	222	0
scaffold_13	258520	258658	ID=CHC_T00002214001;CHC_G00002214001;mrnaCHC_G00002214001	0	+	258520	258658	0	1	138	0
scaffold_13	281231	281987	ID=CHC_T00002217001;CHC_G00002217001;mrnaCHC_G00002217001	0	-	281231	281987	0	1	756	0
scaffold_13	91797	92010	ID=CHC_T00002203001;CHC_G00002203001;mrnaCHC_G00002203001	0	-	91811	91961	0	1	213	0
scaffold_13	466717	466912	ID=CHC_T00002223001;CHC_G00002223001;mrnaCHC_G00002223001	0	+	466717	466912	0	1	195	0
scaffold_13	215545	215767	ID=CHC_T00002210001;CHC_G00002210001;mrnaCHC_G00002210001	0	+	215545	215767	0	1	222	0
scaffold_130	124639	124984	ID=CHC_T00002234001;CHC_G00002234001;mrnaCHC_G00002234001	0	-	124639	124984	0	1	345	0
scaffold_130	221239	225241	ID=CHC_T00009093001;CHC_G00009093001;mrnaCHC_G00009093001	0	-	221239	225241	0	1	4002	0
scaffold_130	110920	111100	ID=CHC_T00002231001;CHC_G00002231001;mrnaCHC_G00002231001	0	-	110920	111100	0	1	180	0
scaffold_130	108730	109024	ID=CHC_T00002229001;CHC_G00002229001;mrnaCHC_G00002229001	0	-	108730	109024	0	1	294	0
scaffold_130	129668	131141	ID=CHC_T00002235001;CHC_G00002235001;mrnaCHC_G00002235001	0	+	129668	131141	0	1	1473	0
scaffold_130	163175	163556	ID=CHC_T00002237001;CHC_G00002237001;mrnaCHC_G00002237001	0	+	163175	163556	0	1	381	0
scaffold_130	143355	143520	ID=CHC_T00002236001;CHC_G00002236001;mrnaCHC_G00002236001	0	+	143355	143520	0	1	165	0
scaffold_130	217352	217739	ID=CHC_T00002238001;CHC_G00002238001;mrnaCHC_G00002238001	0	+	217352	217739	0	2	139134	253
scaffold_130	85121	87821	ID=CHC_T00009273001;CHC_G00009273001;mrnaCHC_G00009273001	0	-	85121	87821	0	2	444,2241	459
scaffold_130	109073	110240	ID=CHC_T00002230001;CHC_G00002230001;mrnaCHC_G00002230001	0	-	109073	110240	0	1	1167	0
scaffold_130	112769	114530	ID=CHC_T00002233001;CHC_G00002233001;mrnaCHC_G00002233001	0	-	112769	114530	0	3	27340650	0,463,1111
scaffold_130	111491	112634	ID=CHC_T00002232001;CHC_G00002232001;mrnaCHC_G00002232001	0	+	111491	112634	0	1	1143	0
scaffold_130	125849	128567	ID=CHC_T00009164001;CHC_G00009164001;mrnaCHC_G00009164001	0	-	125849	128567	0	1	2718	0
scaffold_131	57223	59331	ID=CHC_T00002245001;CHC_G00002245001;mrnaCHC_G00002245001	0	+	57267	59331	0	1	2108	0
scaffold_131	128663	128873	ID=CHC_T00002249001;CHC_G00002249001;mrnaCHC_G00002249001	0	-	128663	128873	0	1	210	0
scaffold_131	78397	80125	ID=CHC_T00002247001;CHC_G00002247001;mrnaCHC_G00002247001	0	+	78397	80125	0	1	1728	0
scaffold_131	52414	53746	ID=CHC_T00002243001;CHC_G00002243001;mrnaCHC_G00002243001	0	+	52414	53746	0	1	1332	0
scaffold_131	59442	59559	ID=CHC_T00002246001;CHC_G00002246001;mrnaCHC_G00002246001	0	+	59442	59559	0	1	117	0
scaffold_131	44297	47125	ID=CHC_T00009538001;CHC_G00009538001;mrnaCHC_G00009538001	0	+	45090	46521	0	1	2828	0
scaffold_131	50474	51821	ID=CHC_T00009376001;CHC_G00009376001;mrnaCHC_G00009376001	0	-	50474	51821	0	1	1347	0
scaffold_131	168992	171672	ID=CHC_T00002251001;CHC_G00002251001;mrnaCHC_G00002251001	0	-	168992	171672	0	4	156,1824,219,81	0,336,2293,2599
scaffold_131	49619	49805	ID=CHC_T00002242001;CHC_G00002242001;mrnaCHC_G00002242001	0	-	49619	49805	0	1	186	0
scaffold_131	162267	162552	ID=CHC_T00002250001;CHC_G00002250001;mrnaCHC_G00002250001	0	-	162267	162552	0	1	285	0
scaffold_131	2831	3266	ID=CHC_T00002239001;CHC_G00002239001;mrnaCHC_G00002239001	0	-	2831	3266	0	1	435	0
scaffold_131	48605	52128	ID=CHC_T00002241001;CHC_G00002241001;mrnaCHC_G00002241001	0	+	48605	49445	0	1	3523	0
scaffold_131	52199	55916	ID=CHC_T00002244001;CHC_G00002244001;mrnaCHC_G00002244001	0	-	54167	55706	0	1	3717	0
scaffold_131	3327	3825	ID=CHC_T00002240001;CHC_G00002240001;mrnaCHC_G00002240001	0	-	3327	3825	0	1	498	0
scaffold_131	96976	97216	ID=CHC_T00002248001;CHC_G00002248001;mrnaCHC_G00002248001	0	-	96976	97216	0	1	240	0
scaffold_132	10658	10826	ID=CHC_T00002255001;CHC_G00002255001;mrnaCHC_G00002255001	0	+	10658	10826	0	1	168	0
scaffold_132	159211	162462	ID=CHC_T00002263001;CHC_G00002263001;mrnaCHC_G00002263001	0	-	161271	162462	0	1	3251	0
scaffold_132	185375	185747	ID=CHC_T00002272001;CHC_G00002272001;mrnaCHC_G00002272001	0	-	185375	185747	0	1	372	0
scaffold_132	209871	212685	ID=CHC_T00002283001;CHC_G00002283001;mrnaCHC_G00002283001	0	-	209871	212685	0	1	2814	0
scaffold_132	209082	209259	ID=CHC_T00002282001;CHC_G00002282001;mrnaCHC_G00002282001	0	+	209082	209259	0	1	177	0
scaffold_132	162829	163682	ID=CHC_T00002264001;CHC_G00002264001;mrnaCHC_G00002264001	0	-	162829	163682	0	4	227,124,123,99	327545754
scaffold_132	207036	208446	ID=CHC_T00002281001;CHC_G00002281001;mrnaCHC_G00002281001	0	+	207036	208446	0	1	1410	0
scaffold_132	185050	185323	ID=CHC_T00002271001;CHC_G00002271001;mrnaCHC_G00002271001	0	+	185050	185323	0	1	273	0
scaffold_132	177652	178810	ID=CHC_T00002267001;CHC_G00002267001;mrnaCHC_G00002267001	0	+	177652	178810	0	3	193155492	426666
scaffold_132	197365	198835	ID=CHC_T00002276001;CHC_G00002276001;mrnaCHC_G00002276001	0	+	197365	198835	0	1	1470	0
scaffold_132	5601	5976	ID=CHC_T00008627001;CHC_G00008627001;mrnaCHC_G00008627001	0	+	5601	5976	0	1	375	0
scaffold_132	184351	185044	ID=CHC_T00002270001;CHC_G00002270001;mrnaCHC_G00002270001	0	-	184351	185044	0	1	693	0
scaffold_132	181917	184008	ID=CHC_T00002269001;CHC_G00002269001;mrnaCHC_G00002269001	0	+	181917	184008	0	1	2091	0
scaffold_132	152706	153153	ID=CHC_T00002259001;CHC_G00002259001;mrnaCHC_G00002259001	0	-	152706	153153	0	1	447	0
scaffold_132	34	11354	ID=CHC_T00002254001;CHC_G00002254001;mrnaCHC_G00002254001	0	-	7123	10660	0	1	11320	0
scaffold_132	194251	194341	ID=CHC_T00002275001;CHC_G00002275001;mrnaCHC_G00002275001	0	-	194251	194341	0	1	90	0
scaffold_132	195142	196486	ID=CHC_T00008699001;CHC_G00008699001;mrnaCHC_G00008699001	0	+	195142	196486	0	1	1344	0
scaffold_132	188875	189328	ID=CHC_T00002273001;CHC_G00002273001;mrnaCHC_G00002273001	0	-	188875	189328	0	1	453	0
scaffold_132	199222	201619	ID=CHC_T00002277001;CHC_G00002277001;mrnaCHC_G00002277001	0	-	199222	201619	0	4	25879389153	0,494,1698,2244
scaffold_132	223377	223719	ID=CHC_T00002284001;CHC_G00002284001;mrnaCHC_G00002284001	0	+	223377	223719	0	1	342	0
scaffold_132	162202	166240	ID=CHC_T00008619001;CHC_G00008619001;mrnaCHC_G00008619001	0	+	163927	165526	0	1	4038	0
scaffold_132	192149	193697	ID=CHC_T00002274001;CHC_G00002274001;mrnaCHC_G00002274001	0	-	192149	193697	0	1	1548	0
scaffold_132	136405	136871	ID=CHC_T00002258001;CHC_G00002258001;mrnaCHC_G00002258001	0	-	136405	136576	0	1	466	0
scaffold_132	204199	205178	ID=CHC_T00002279001;CHC_G00002279001;mrnaCHC_G00002279001	0	+	204234	204918	0	2	169684	295
scaffold_132	168203	169430	ID=CHC_T00002266001;CHC_G00002266001;mrnaCHC_G00002266001	0	-	168203	169430	0	1	1227	0
scaffold_132	104	1877	ID=CHC_T00002252001;CHC_G00002252001;mrnaCHC_G00002252001	0	+	104	1877	0	1	1773	0
scaffold_132	180595	181471	ID=CHC_T00002268001;CHC_G00002268001;mrnaCHC_G00002268001	0	-	180595	181471	0	1	876	0
scaffold_132	12136	13639	ID=CHC_T00002256001;CHC_G00002256001;mrnaCHC_G00002256001	0	-	12463	13411	0	1	1503	0
scaffold_132	204071	206441	ID=CHC_T00002280001;CHC_G00002280001;mrnaCHC_G00002280001	0	-	205090	206317	0	1	2370	0
scaffold_132	186048	187593	ID=CHC_T00008617001;CHC_G00008617001;mrnaCHC_G00008617001	0	+	186145	187593	0	2	242,1202	343
scaffold_132	134103	135186	ID=CHC_T00009368001;CHC_G00009368001;mrnaCHC_G00009368001	0	-	134103	135186	0	1	1083	0
scaffold_132	2798	4339	ID=CHC_T00002253001;CHC_G00002253001;mrnaCHC_G00002253001	0	+	2798	4339	0	3	50189733	498808
scaffold_132	188963	192927	ID=CHC_T00009270001;CHC_G00009270001;mrnaCHC_G00009270001	0	+	189140	190634	0	2	2737,1111	0,2853
scaffold_132	167144	167858	ID=CHC_T00002265001;CHC_G00002265001;mrnaCHC_G00002265001	0	-	167144	167858	0	1	714	0
scaffold_132	200776	203960	ID=CHC_T00002278001;CHC_G00002278001;mrnaCHC_G00002278001	0	+	201255	203283	0	1	3184	0
scaffold_132	90878	93754	ID=CHC_T00002257001;CHC_G00002257001;mrnaCHC_G00002257001	0	-	90878	93754	0	6	1.73556e+17	0,314,963,1140,1837,2387
scaffold_132	159609	159966	ID=CHC_T00002262001;CHC_G00002262001;mrnaCHC_G00002262001	0	+	159609	159966	0	1	357	0
scaffold_132	155601	155835	ID=CHC_T00002261001;CHC_G00002261001;mrnaCHC_G00002261001	0	+	155601	155835	0	1	234	0
scaffold_132	175553	177335	ID=CHC_T00009002001;CHC_G00009002001;mrnaCHC_G00009002001	0	+	175553	176708	0	1	1782	0
scaffold_132	156738	157926	ID=CHC_T00008298001;CHC_G00008298001;mrnaCHC_G00008298001	0	-	156738	157926	0	1	1188	0
scaffold_132	154157	155400	ID=CHC_T00002260001;CHC_G00002260001;mrnaCHC_G00002260001	0	-	154157	155400	0	3	101,922,9	0,234,1234
scaffold_133	7001	10911	ID=CHC_T00008329001;CHC_G00008329001;mrnaCHC_G00008329001	0	+	7001	10911	0	2	3684210	0,3700
scaffold_133	153734	154850	ID=CHC_T00002289001;CHC_G00002289001;mrnaCHC_G00002289001	0	-	153734	154850	0	1	1116	0
scaffold_133	174829	174940	ID=CHC_T00002293001;CHC_G00002293001;mrnaCHC_G00002293001	0	+	174829	174940	0	1	111	0
scaffold_133	150032	152297	ID=CHC_T00002287001;CHC_G00002287001;mrnaCHC_G00002287001	0	+	150032	152297	0	1	2265	0
scaffold_133	15349	15580	ID=CHC_T00002285001;CHC_G00002285001;mrnaCHC_G00002285001	0	-	15349	15580	0	1	231	0
scaffold_133	171769	171901	ID=CHC_T00002291001;CHC_G00002291001;mrnaCHC_G00002291001	0	+	171769	171901	0	1	132	0
scaffold_133	115572	117129	ID=CHC_T00002286001;CHC_G00002286001;mrnaCHC_G00002286001	0	+	115572	117129	0	1	1557	0
scaffold_133	222016	222478	ID=CHC_T00002295001;CHC_G00002295001;mrnaCHC_G00002295001	0	-	222016	222478	0	1	462	0
scaffold_133	173139	173547	ID=CHC_T00002292001;CHC_G00002292001;mrnaCHC_G00002292001	0	+	173139	173547	0	1	408	0
scaffold_133	175997	176225	ID=CHC_T00002294001;CHC_G00002294001;mrnaCHC_G00002294001	0	-	175997	176225	0	1	228	0
scaffold_133	152767	153733	ID=CHC_T00002288001;CHC_G00002288001;mrnaCHC_G00002288001	0	+	152767	153733	0	2	465390	576
scaffold_133	155464	155785	ID=CHC_T00002290001;CHC_G00002290001;mrnaCHC_G00002290001	0	-	155464	155785	0	1	321	0
scaffold_134	223340	223919	ID=CHC_T00002316001;CHC_G00002316001;mrnaCHC_G00002316001	0	-	223340	223919	0	1	579	0
scaffold_134	98853	99546	ID=CHC_T00002301001;CHC_G00002301001;mrnaCHC_G00002301001	0	-	98853	99546	0	1	693	0
scaffold_134	82944	83178	ID=CHC_T00002297001;CHC_G00002297001;mrnaCHC_G00002297001	0	+	82944	83178	0	1	234	0
scaffold_134	83186	84143	ID=CHC_T00002298001;CHC_G00002298001;mrnaCHC_G00002298001	0	+	83186	84143	0	1	957	0
scaffold_134	233001	234819	ID=CHC_T00008886001;CHC_G00008886001;mrnaCHC_G00008886001	0	+	233009	234227	0	1	1818	0
scaffold_134	87897	92179	ID=CHC_T00002300001;CHC_G00002300001;mrnaCHC_G00002300001	0	-	88240	90197	0	4	485,1368,1348,750	0,576,2055,3532
scaffold_134	87897	92179	ID=CHC_T00002300001.2.5c5aecf2;CHC_G00002300001;mrnaCHC_G00002300001	0	-	88240	90197	0	3	485,1368,2227	0,576,2055
scaffold_134	87897	92179	ID=CHC_T00002300001.1.5c5aecf2;CHC_G00002300001;mrnaCHC_G00002300001	0	-	88469	90197	0	3	1944,1348,750	0,2055,3532
scaffold_134	87897	92179	ID=CHC_T00002300001.2.5c5aecf2;CHC_G00002300001;mrnaCHC_G00002300001	0	-	88240	90197	0	3	485,1368,2227	0,576,2055
scaffold_134	87897	92179	ID=CHC_T00002300001.1.5c5aecf2;CHC_G00002300001;mrnaCHC_G00002300001	0	-	88469	90197	0	3	1944,1348,750	0,2055,3532
scaffold_134	99901	101004	ID=CHC_T00009329001;CHC_G00009329001;mrnaCHC_G00009329001	0	+	99901	101004	0	3	397,94,370	512733
scaffold_134	224402	224621	ID=CHC_T00002317001;CHC_G00002317001;mrnaCHC_G00002317001	0	-	224402	224621	0	1	219	0
scaffold_134	111424	111622	ID=CHC_T00002307001;CHC_G00002307001;mrnaCHC_G00002307001	0	-	111424	111622	0	1	198	0
scaffold_134	113877	115884	ID=CHC_T00002310001.1.5c5aecf2;CHC_G00002310001;mrnaCHC_G00002310001	0	-	114902	115354	0	2	1356556	0,1451
scaffold_134	113877	115884	ID=CHC_T00002310001;CHC_G00002310001;mrnaCHC_G00002310001	0	-	114902	115565	0	3	1356,71,373	0,1451,1634
scaffold_134	113877	115884	ID=CHC_T00002310001;CHC_G00002310001;mrnaCHC_G00002310001	0	-	114902	115565	0	3	1356,71,373	0,1451,1634
scaffold_134	84750	87075	ID=CHC_T00008754001;CHC_G00008754001;mrnaCHC_G00008754001	0	-	84750	87075	0	1	2325	0
scaffold_134	101616	102999	ID=CHC_T00002303001;CHC_G00002303001;mrnaCHC_G00002303001	0	+	101616	102999	0	1	1383	0
scaffold_134	103012	103237	ID=CHC_T00002304001;CHC_G00002304001;mrnaCHC_G00002304001	0	-	103012	103237	0	1	225	0
scaffold_134	95646	96918	ID=CHC_T00009299001;CHC_G00009299001;mrnaCHC_G00009299001	0	-	95646	96918	0	1	1272	0
scaffold_134	105501	111638	ID=CHC_T00002306001;CHC_G00002306001;mrnaCHC_G00002306001	0	+	105709	109891	0	1	6137	0
scaffold_134	105503	111363	ID=CHC_T00008490001;CHC_G00008490001;mrnaCHC_G00008490001	0	-	110121	111363	0	2	842,4949	911
scaffold_134	123756	124026	ID=CHC_T00002311001;CHC_G00002311001;mrnaCHC_G00002311001	0	+	123756	124026	0	1	270	0
scaffold_134	235984	236515	ID=CHC_T00002319001;CHC_G00002319001;mrnaCHC_G00002319001	0	-	235984	236515	0	1	531	0
scaffold_134	229234	231909	ID=CHC_T00002318001;CHC_G00002318001;mrnaCHC_G00002318001	0	+	229234	231909	0	3	379,1591,127	0,729,2548
scaffold_134	101255	101528	ID=CHC_T00002302001;CHC_G00002302001;mrnaCHC_G00002302001	0	+	101255	101528	0	1	273	0
scaffold_134	208479	210159	ID=CHC_T00002312001;CHC_G00002312001;mrnaCHC_G00002312001	0	-	208479	210159	0	1	1680	0
scaffold_134	111643	115886	ID=CHC_T00002309001;CHC_G00002309001;mrnaCHC_G00002309001	0	+	113685	114633	0	1	4243	0
scaffold_134	103242	103596	ID=CHC_T00002305001;CHC_G00002305001;mrnaCHC_G00002305001	0	-	103242	103596	0	1	354	0
scaffold_134	212049	212451	ID=CHC_T00002314001;CHC_G00002314001;mrnaCHC_G00002314001	0	-	212049	212451	0	1	402	0
scaffold_134	198403	203094	ID=CHC_T00009090001;CHC_G00009090001;mrnaCHC_G00009090001	0	-	198403	203094	0	7	8.30577e+20	0,926,1644,2111,2448,2684,3795
scaffold_134	9849	12630	ID=CHC_T00002296001;CHC_G00002296001;mrnaCHC_G00002296001	0	-	9849	12630	0	1	2781	0
scaffold_134	210170	212044	ID=CHC_T00002313001;CHC_G00002313001;mrnaCHC_G00002313001	0	-	210170	212044	0	4	39,1022,87,43	0,563,1680,1831
scaffold_134	84301	84604	ID=CHC_T00002299001;CHC_G00002299001;mrnaCHC_G00002299001	0	-	84301	84604	0	1	303	0
scaffold_134	111643	113435	ID=CHC_T00002308001;CHC_G00002308001;mrnaCHC_G00002308001	0	-	112458	113215	0	2	1324266	0,1526
scaffold_134	218185	221467	ID=CHC_T00002315001;CHC_G00002315001;mrnaCHC_G00002315001	0	-	218492	221285	0	1	3282	0
scaffold_135	75098	76046	ID=CHC_T00002343001;CHC_G00002343001;mrnaCHC_G00002343001	0	-	75098	76046	0	1	948	0
scaffold_135	193444	193675	ID=CHC_T00002362001;CHC_G00002362001;mrnaCHC_G00002362001	0	-	193444	193675	0	1	231	0
scaffold_135	103645	106924	ID=CHC_T00002359001;CHC_G00002359001;mrnaCHC_G00002359001	0	-	103645	106924	0	1	3279	0
scaffold_135	29630	29996	ID=CHC_T00002333001;CHC_G00002333001;mrnaCHC_G00002333001	0	-	29630	29996	0	1	366	0
scaffold_135	30024	30528	ID=CHC_T00002334001;CHC_G00002334001;mrnaCHC_G00002334001	0	+	30024	30528	0	1	504	0
scaffold_135	31206	32406	ID=CHC_T00002335001;CHC_G00002335001;mrnaCHC_G00002335001	0	-	31206	32406	0	1	1200	0
scaffold_135	234092	235007	ID=CHC_T00008438001;CHC_G00008438001;mrnaCHC_G00008438001	0	-	234092	235007	0	1	915	0
scaffold_135	23684	24266	ID=CHC_T00008923001;CHC_G00008923001;mrnaCHC_G00008923001	0	+	23684	24266	0	1	582	0
scaffold_135	78558	78666	ID=CHC_T00002346001;CHC_G00002346001;mrnaCHC_G00002346001	0	-	78558	78666	0	1	108	0
scaffold_135	35208	35811	ID=CHC_T00002338001;CHC_G00002338001;mrnaCHC_G00002338001	0	-	35208	35811	0	1	603	0
scaffold_135	100236	101067	ID=CHC_T00002355001;CHC_G00002355001;mrnaCHC_G00002355001	0	+	100236	101067	0	1	831	0
scaffold_135	84869	86108	ID=CHC_T00002349001;CHC_G00002349001;mrnaCHC_G00002349001	0	-	84869	86108	0	1	1239	0
scaffold_135	22549	23673	ID=CHC_T00002330001;CHC_G00002330001;mrnaCHC_G00002330001	0	-	22663	23193	0	2	404595	529
scaffold_135	70306	73189	ID=CHC_T00002341001;CHC_G00002341001;mrnaCHC_G00002341001	0	-	70306	73189	0	1	2883	0
scaffold_135	77518	78550	ID=CHC_T00002345001;CHC_G00002345001;mrnaCHC_G00002345001	0	+	77518	78550	0	1	1032	0
scaffold_135	59	977	ID=CHC_T00002320001;CHC_G00002320001;mrnaCHC_G00002320001	0	-	59	977	0	1	918	0
scaffold_135	35955	36675	ID=CHC_T00002339001;CHC_G00002339001;mrnaCHC_G00002339001	0	-	35955	36675	0	1	720	0
scaffold_135	97753	98740	ID=CHC_T00002354001;CHC_G00002354001;mrnaCHC_G00002354001	0	+	97753	98740	0	1	987	0
scaffold_135	103062	103620	ID=CHC_T00002358001;CHC_G00002358001;mrnaCHC_G00002358001	0	+	103062	103620	0	1	558	0
scaffold_135	230634	235849	ID=CHC_T00002363001;CHC_G00002363001;mrnaCHC_G00002363001	0	+	230954	233774	0	1	5215	0
scaffold_135	25606	27126	ID=CHC_T00002332001;CHC_G00002332001;mrnaCHC_G00002332001	0	+	25606	26698	0	1	1520	0
scaffold_135	33580	35153	ID=CHC_T00002337001;CHC_G00002337001;mrnaCHC_G00002337001	0	+	33580	35153	0	3	114,691,59	0,182,1514
scaffold_135	8132	9620	ID=CHC_T00009076001;CHC_G00009076001;mrnaCHC_G00009076001	0	+	8132	9620	0	4	87,813,217,41	0,235,1149,1447
scaffold_135	111076	111944	ID=CHC_T00002360001;CHC_G00002360001;mrnaCHC_G00002360001	0	-	111076	111944	0	3	248,262,42	361826
scaffold_135	16197	20350	ID=CHC_T00002327001;CHC_G00002327001;mrnaCHC_G00002327001	0	-	16197	20350	0	4	122,526,2709,123	0,233,1165,4030
scaffold_135	15076	16168	ID=CHC_T00002326001;CHC_G00002326001;mrnaCHC_G00002326001	0	-	15076	16168	0	1	1092	0
scaffold_135	3016	4147	ID=CHC_T00002322001;CHC_G00002322001;mrnaCHC_G00002322001	0	+	3016	4147	0	1	1131	0
scaffold_135	87196	87964	ID=CHC_T00009530001;CHC_G00009530001;mrnaCHC_G00009530001	0	+	87196	87964	0	1	768	0
scaffold_135	9658	10525	ID=CHC_T00002323001;CHC_G00002323001;mrnaCHC_G00002323001	0	-	9658	10525	0	1	867	0
scaffold_135	113673	115266	ID=CHC_T00002361001;CHC_G00002361001;mrnaCHC_G00002361001	0	-	113673	115266	0	1	1593	0
scaffold_135	87978	89297	ID=CHC_T00002350001;CHC_G00002350001;mrnaCHC_G00002350001	0	-	87978	89297	0	4	49174274103	0,480,764,1216
scaffold_135	44804	46940	ID=CHC_T00009248001;CHC_G00009248001;mrnaCHC_G00009248001	0	+	44804	46940	0	1	2136	0
scaffold_135	77166	77487	ID=CHC_T00002344001;CHC_G00002344001;mrnaCHC_G00002344001	0	+	77166	77487	0	1	321	0
scaffold_135	37591	39595	ID=CHC_T00002340001;CHC_G00002340001;mrnaCHC_G00002340001	0	+	37591	39595	0	1	2004	0
scaffold_135	10957	12238	ID=CHC_T00002324001;CHC_G00002324001;mrnaCHC_G00002324001	0	+	10957	12238	0	1	1281	0
scaffold_135	96151	97240	ID=CHC_T00002353001;CHC_G00002353001;mrnaCHC_G00002353001	0	-	96151	97240	0	1	1089	0
scaffold_135	101814	102372	ID=CHC_T00002356001;CHC_G00002356001;mrnaCHC_G00002356001	0	+	101814	102372	0	1	558	0
scaffold_135	20620	21399	ID=CHC_T00002328001;CHC_G00002328001;mrnaCHC_G00002328001	0	-	20620	21399	0	2	318372	407
scaffold_135	21286	23082	ID=CHC_T00002329001;CHC_G00002329001;mrnaCHC_G00002329001	0	+	21881	22507	0	2	670899	897
scaffold_135	78681	80253	ID=CHC_T00002347001;CHC_G00002347001;mrnaCHC_G00002347001	0	-	78681	80253	0	1	1572	0
scaffold_135	24616	25537	ID=CHC_T00002331001;CHC_G00002331001;mrnaCHC_G00002331001	0	-	24616	25537	0	1	921	0
scaffold_135	73266	74876	ID=CHC_T00002342001;CHC_G00002342001;mrnaCHC_G00002342001	0	+	73266	74876	0	3	77,1222,42	0,283,1568
scaffold_135	14000	14834	ID=CHC_T00002325001;CHC_G00002325001;mrnaCHC_G00002325001	0	+	14000	14834	0	1	834	0
scaffold_135	32612	33083	ID=CHC_T00002336001;CHC_G00002336001;mrnaCHC_G00002336001	0	-	32612	33083	0	1	471	0
scaffold_135	1170	2520	ID=CHC_T00002321001;CHC_G00002321001;mrnaCHC_G00002321001	0	-	1170	2520	0	1	1350	0
scaffold_135	102593	102941	ID=CHC_T00002357001;CHC_G00002357001;mrnaCHC_G00002357001	0	-	102593	102941	0	1	348	0
scaffold_135	81048	84777	ID=CHC_T00002348001;CHC_G00002348001;mrnaCHC_G00002348001	0	+	81048	84777	0	1	3729	0
scaffold_135	92014	95104	ID=CHC_T00002352001;CHC_G00002352001;mrnaCHC_G00002352001	0	+	92014	95104	0	1	3090	0
scaffold_135	46853	48237	ID=CHC_T00008450001;CHC_G00008450001;mrnaCHC_G00008450001	0	-	47288	48017	0	3	678,61,342	0,837,1042
scaffold_135	46853	48237	ID=CHC_T00008450001.1.5c5aecf2;CHC_G00008450001;mrnaCHC_G00008450001	0	-	47288	47807	0	2	678547	837
scaffold_135	46853	48237	ID=CHC_T00008450001.1.5c5aecf2;CHC_G00008450001;mrnaCHC_G00008450001	0	-	47288	47807	0	2	678547	837
scaffold_135	89746	90748	ID=CHC_T00002351001;CHC_G00002351001;mrnaCHC_G00002351001	0	-	89746	90748	0	1	1002	0
scaffold_136	182035	183436	ID=CHC_T00002375001;CHC_G00002375001;mrnaCHC_G00002375001	0	-	182035	183436	0	1	1401	0
scaffold_136	181257	181698	ID=CHC_T00002374001;CHC_G00002374001;mrnaCHC_G00002374001	0	+	181263	181584	0	1	441	0
scaffold_136	184730	185813	ID=CHC_T00008352001;CHC_G00008352001;mrnaCHC_G00008352001	0	+	184730	185813	0	1	1083	0
scaffold_136	119136	119799	ID=CHC_T00002368001;CHC_G00002368001;mrnaCHC_G00002368001	0	-	119136	119799	0	1	663	0
scaffold_136	84290	84593	ID=CHC_T00002367001;CHC_G00002367001;mrnaCHC_G00002367001	0	-	84290	84593	0	1	303	0
scaffold_136	82622	82877	ID=CHC_T00002365001;CHC_G00002365001;mrnaCHC_G00002365001	0	-	82622	82877	0	1	255	0
scaffold_136	164092	164608	ID=CHC_T00002373001;CHC_G00002373001;mrnaCHC_G00002373001	0	-	164092	164608	0	1	516	0
scaffold_136	186755	187112	ID=CHC_T00002377001;CHC_G00002377001;mrnaCHC_G00002377001	0	+	186755	187112	0	1	357	0
scaffold_136	119912	120263	ID=CHC_T00002369001;CHC_G00002369001;mrnaCHC_G00002369001	0	-	119912	120263	0	1	351	0
scaffold_136	121385	121763	ID=CHC_T00002370001;CHC_G00002370001;mrnaCHC_G00002370001	0	-	121385	121763	0	1	378	0
scaffold_136	34557	35625	ID=CHC_T00002364001;CHC_G00002364001;mrnaCHC_G00002364001	0	-	34557	35625	0	1	1068	0
scaffold_136	122114	122933	ID=CHC_T00002372001;CHC_G00002372001;mrnaCHC_G00002372001	0	-	122114	122933	0	1	819	0
scaffold_136	121849	122080	ID=CHC_T00002371001;CHC_G00002371001;mrnaCHC_G00002371001	0	-	121849	122080	0	1	231	0
scaffold_136	108268	115162	ID=CHC_T00009272001;CHC_G00009272001;mrnaCHC_G00009272001	0	+	108760	112873	0	1	6894	0
scaffold_136	187215	187818	ID=CHC_T00002378001;CHC_G00002378001;mrnaCHC_G00002378001	0	-	187215	187818	0	1	603	0
scaffold_136	83886	84093	ID=CHC_T00002366001;CHC_G00002366001;mrnaCHC_G00002366001	0	+	83886	84093	0	1	207	0
scaffold_136	184548	184671	ID=CHC_T00002376001;CHC_G00002376001;mrnaCHC_G00002376001	0	-	184548	184671	0	1	123	0
scaffold_137	180607	180778	ID=CHC_T00002394001;CHC_G00002394001;mrnaCHC_G00002394001	0	+	180607	180778	0	1	171	0
scaffold_137	11559	11799	ID=CHC_T00002380001;CHC_G00002380001;mrnaCHC_G00002380001	0	-	11559	11799	0	1	240	0
scaffold_137	61058	61181	ID=CHC_T00002386001;CHC_G00002386001;mrnaCHC_G00002386001	0	-	61058	61181	0	1	123	0
scaffold_137	55711	55999	ID=CHC_T00002384001;CHC_G00002384001;mrnaCHC_G00002384001	0	-	55711	55999	0	1	288	0
scaffold_137	218198	218747	ID=CHC_T00002395001;CHC_G00002395001;mrnaCHC_G00002395001	0	+	218198	218747	0	1	549	0
scaffold_137	11814	12333	ID=CHC_T00002381001;CHC_G00002381001;mrnaCHC_G00002381001	0	+	11814	12333	0	1	519	0
scaffold_137	48035	49058	ID=CHC_T00002382001;CHC_G00002382001;mrnaCHC_G00002382001	0	-	48035	48791	0	1	1023	0
scaffold_137	62855	63059	ID=CHC_T00002388001;CHC_G00002388001;mrnaCHC_G00002388001	0	-	62855	63059	0	1	204	0
scaffold_137	165178	165322	ID=CHC_T00002391001;CHC_G00002391001;mrnaCHC_G00002391001	0	+	165178	165322	0	1	144	0
scaffold_137	56006	56126	ID=CHC_T00002385001;CHC_G00002385001;mrnaCHC_G00002385001	0	+	56006	56126	0	1	120	0
scaffold_137	10374	11472	ID=CHC_T00002379001;CHC_G00002379001;mrnaCHC_G00002379001	0	+	10374	11472	0	1	1098	0
scaffold_137	55123	55469	ID=CHC_T00002383001;CHC_G00002383001;mrnaCHC_G00002383001	0	-	55123	55267	0	1	346	0
scaffold_137	61739	62132	ID=CHC_T00002387001;CHC_G00002387001;mrnaCHC_G00002387001	0	-	61739	62132	0	1	393	0
scaffold_137	162982	166044	ID=CHC_T00002390001;CHC_G00002390001;mrnaCHC_G00002390001	0	-	163673	164165	0	1	3062	0
scaffold_137	166332	166623	ID=CHC_T00002392001;CHC_G00002392001;mrnaCHC_G00002392001	0	+	166332	166623	0	1	291	0
scaffold_137	160711	161257	ID=CHC_T00002389001;CHC_G00002389001;mrnaCHC_G00002389001	0	+	160711	161257	0	1	546	0
scaffold_137	170354	170786	ID=CHC_T00002393001;CHC_G00002393001;mrnaCHC_G00002393001	0	-	170354	170786	0	1	432	0
scaffold_138	202345	202462	ID=CHC_T00002419001;CHC_G00002419001;mrnaCHC_G00002419001	0	-	202345	202462	0	1	117	0
scaffold_138	136391	140147	ID=CHC_T00002409001;CHC_G00002409001;mrnaCHC_G00002409001	0	+	136391	140147	0	1	3756	0
scaffold_138	5985	9153	ID=CHC_T00002397001;CHC_G00002397001;mrnaCHC_G00002397001	0	-	5985	8843	0	6	77,109,78,257,743,861	0,430,742,929,1417,2307
scaffold_138	21017	27498	ID=CHC_T00002399001;CHC_G00002399001;mrnaCHC_G00002399001	0	+	21300	25527	0	1	6481	0
scaffold_138	42940	44497	ID=CHC_T00008316001;CHC_G00008316001;mrnaCHC_G00008316001	0	+	42940	44497	0	1	1557	0
scaffold_138	207955	208711	ID=CHC_T00002425001;CHC_G00002425001;mrnaCHC_G00002425001	0	+	207955	208711	0	1	756	0
scaffold_138	50672	51590	ID=CHC_T00008821001;CHC_G00008821001;mrnaCHC_G00008821001	0	-	50672	51590	0	1	918	0
scaffold_138	48262	49066	ID=CHC_T00002405001;CHC_G00002405001;mrnaCHC_G00002405001	0	-	48262	49066	0	1	804	0
scaffold_138	37168	38833	ID=CHC_T00002403001;CHC_G00002403001;mrnaCHC_G00002403001	0	+	37168	38833	0	1	1665	0
scaffold_138	81354	81582	ID=CHC_T00002408001;CHC_G00002408001;mrnaCHC_G00002408001	0	-	81354	81582	0	1	228	0
scaffold_138	49148	49445	ID=CHC_T00002406001;CHC_G00002406001;mrnaCHC_G00002406001	0	+	49148	49445	0	1	297	0
scaffold_138	207120	207243	ID=CHC_T00002424001;CHC_G00002424001;mrnaCHC_G00002424001	0	-	207120	207243	0	1	123	0
scaffold_138	215490	218184	ID=CHC_T00002429001;CHC_G00002429001;mrnaCHC_G00002429001	0	-	215490	218184	0	1	2694	0
scaffold_138	150669	153420	ID=CHC_T00009484001;CHC_G00009484001;mrnaCHC_G00009484001	0	-	150669	153420	0	1	2751	0
scaffold_138	148100	150218	ID=CHC_T00002414001;CHC_G00002414001;mrnaCHC_G00002414001	0	-	148100	150218	0	1	2118	0
scaffold_138	198974	199676	ID=CHC_T00002418001;CHC_G00002418001;mrnaCHC_G00002418001	0	+	198974	199676	0	3	126,162,30	362672
scaffold_138	155098	156541	ID=CHC_T00009430001;CHC_G00009430001;mrnaCHC_G00009430001	0	+	155098	156541	0	2	367,1004	439
scaffold_138	141896	142247	ID=CHC_T00002411001;CHC_G00002411001;mrnaCHC_G00002411001	0	-	141896	142247	0	1	351	0
scaffold_138	202466	202643	ID=CHC_T00002420001;CHC_G00002420001;mrnaCHC_G00002420001	0	-	202466	202643	0	1	177	0
scaffold_138	218218	221887	ID=CHC_T00002430001;CHC_G00002430001;mrnaCHC_G00002430001	0	+	218551	221887	0	1	3669	0
scaffold_138	79544	80297	ID=CHC_T00002407001;CHC_G00002407001;mrnaCHC_G00002407001	0	+	79544	80297	0	1	753	0
scaffold_138	156801	157272	ID=CHC_T00002415001;CHC_G00002415001;mrnaCHC_G00002415001	0	-	156801	157272	0	1	471	0
scaffold_138	219171	223572	ID=CHC_T00002431001;CHC_G00002431001;mrnaCHC_G00002431001	0	-	222392	223388	0	1	4401	0
scaffold_138	210471	211128	ID=CHC_T00002427001;CHC_G00002427001;mrnaCHC_G00002427001	0	+	210471	211128	0	1	657	0
scaffold_138	211441	213280	ID=CHC_T00009486001;CHC_G00009486001;mrnaCHC_G00009486001	0	-	211441	213280	0	1	1839	0
scaffold_138	142261	143155	ID=CHC_T00002412001;CHC_G00002412001;mrnaCHC_G00002412001	0	+	142261	143155	0	2	243555	339
scaffold_138	29874	32010	ID=CHC_T00002402001;CHC_G00002402001;mrnaCHC_G00002402001	0	-	29874	32010	0	1	2136	0
scaffold_138	204427	205762	ID=CHC_T00002422001;CHC_G00002422001;mrnaCHC_G00002422001	0	-	204427	205762	0	1	1335	0
scaffold_138	44757	46674	ID=CHC_T00002404001;CHC_G00002404001;mrnaCHC_G00002404001	0	-	44757	46674	0	1	1917	0
scaffold_138	47367	48087	ID=CHC_T00009331001;CHC_G00009331001;mrnaCHC_G00009331001	0	+	47367	48087	0	1	720	0
scaffold_138	140559	141477	ID=CHC_T00002410001;CHC_G00002410001;mrnaCHC_G00002410001	0	+	140559	141477	0	1	918	0
scaffold_138	5620	5983	ID=CHC_T00002396001;CHC_G00002396001;mrnaCHC_G00002396001	0	-	5620	5983	0	1	363	0
scaffold_138	209691	210451	ID=CHC_T00002426001;CHC_G00002426001;mrnaCHC_G00002426001	0	-	209995	210331	0	1	760	0
scaffold_138	203844	204177	ID=CHC_T00002421001;CHC_G00002421001;mrnaCHC_G00002421001	0	+	203844	204177	0	1	333	0
scaffold_138	147102	148011	ID=CHC_T00002413001;CHC_G00002413001;mrnaCHC_G00002413001	0	+	147102	148011	0	1	909	0
scaffold_138	187929	195348	ID=CHC_T00002417001;CHC_G00002417001;mrnaCHC_G00002417001	0	+	188052	194514	0	2	2962,4370	0,3049
scaffold_138	170031	170406	ID=CHC_T00002416001;CHC_G00002416001;mrnaCHC_G00002416001	0	-	170031	170406	0	1	375	0
scaffold_138	25554	27832	ID=CHC_T00002400001;CHC_G00002400001;mrnaCHC_G00002400001	0	-	25554	27832	0	3	81,1819,35	0,181,2243
scaffold_138	10648	19658	ID=CHC_T00009074001;CHC_G00009074001;mrnaCHC_G00009074001	0	+	11153	11891	0	1	9010	0
scaffold_138	178632	198483	ID=CHC_T00008729001;CHC_G00008729001;mrnaCHC_G00008729001	0	-	180536	182342	0	1	19851	0
scaffold_138	206144	207113	ID=CHC_T00002423001;CHC_G00002423001;mrnaCHC_G00002423001	0	+	206144	207113	0	1	969	0
scaffold_138	213783	214382	ID=CHC_T00002428001;CHC_G00002428001;mrnaCHC_G00002428001	0	+	213900	214256	0	2	285210	389
scaffold_138	27833	29705	ID=CHC_T00002401001;CHC_G00002401001;mrnaCHC_G00002401001	0	+	27833	29705	0	1	1872	0
scaffold_138	10998	19658	ID=CHC_T00002398001;CHC_G00002398001;mrnaCHC_G00002398001	0	-	11984	18866	0	2	7919508	0,8152
scaffold_139	215466	215880	ID=CHC_T00002461001;CHC_G00002461001;mrnaCHC_G00002461001	0	-	215466	215880	0	1	414	0
scaffold_139	100523	101563	ID=CHC_T00002440001;CHC_G00002440001;mrnaCHC_G00002440001	0	+	100523	100712	0	1	1040	0
scaffold_139	107163	109137	ID=CHC_T00002444001;CHC_G00002444001;mrnaCHC_G00002444001	0	-	107163	109137	0	1	1974	0
scaffold_139	150591	151617	ID=CHC_T00002453001;CHC_G00002453001;mrnaCHC_G00002453001	0	+	150591	151617	0	1	1026	0
scaffold_139	228664	230641	ID=CHC_T00002465001;CHC_G00002465001;mrnaCHC_G00002465001	0	-	228664	230641	0	1	1977	0
scaffold_139	126716	128342	ID=CHC_T00008802001;CHC_G00008802001;mrnaCHC_G00008802001	0	+	126716	128342	0	1	1626	0
scaffold_139	17720	19559	ID=CHC_T00002438001;CHC_G00002438001;mrnaCHC_G00002438001	0	-	17720	19559	0	1	1839	0
scaffold_139	14517	15744	ID=CHC_T00008884001;CHC_G00008884001;mrnaCHC_G00008884001	0	+	14517	15744	0	1	1227	0
scaffold_139	129079	134440	ID=CHC_T00002451001;CHC_G00002451001;mrnaCHC_G00002451001	0	-	129079	134440	0	1	5361	0
scaffold_139	136272	138325	ID=CHC_T00008746001;CHC_G00008746001;mrnaCHC_G00008746001	0	+	136420	137629	0	1	2053	0
scaffold_139	211538	211652	ID=CHC_T00002458001;CHC_G00002458001;mrnaCHC_G00002458001	0	-	211538	211652	0	1	114	0
scaffold_139	96645	98823	ID=CHC_T00002439001;CHC_G00002439001;mrnaCHC_G00002439001	0	-	96645	98823	0	3	269,1511,68	0,366,2110
scaffold_139	118473	121963	ID=CHC_T00002449001;CHC_G00002449001;mrnaCHC_G00002449001	0	+	118473	119688	0	1	3490	0
scaffold_139	228292	228568	ID=CHC_T00002464001;CHC_G00002464001;mrnaCHC_G00002464001	0	-	228292	228568	0	1	276	0
scaffold_139	109172	109568	ID=CHC_T00002445001;CHC_G00002445001;mrnaCHC_G00002445001	0	-	109172	109568	0	1	396	0
scaffold_139	1387	1579	ID=CHC_T00002433001;CHC_G00002433001;mrnaCHC_G00002433001	0	-	1387	1579	0	1	192	0
scaffold_139	117369	117867	ID=CHC_T00002448001;CHC_G00002448001;mrnaCHC_G00002448001	0	+	117369	117867	0	1	498	0
scaffold_139	1839	4350	ID=CHC_T00002434001;CHC_G00002434001;mrnaCHC_G00002434001	0	-	1839	4350	0	1	2511	0
scaffold_139	211036	211282	ID=CHC_T00002457001;CHC_G00002457001;mrnaCHC_G00002457001	0	-	211036	211282	0	1	246	0
scaffold_139	113134	113479	ID=CHC_T00002447001;CHC_G00002447001;mrnaCHC_G00002447001	0	+	113134	113479	0	1	345	0
scaffold_139	124385	125894	ID=CHC_T00002450001;CHC_G00002450001;mrnaCHC_G00002450001	0	+	124385	125894	0	1	1509	0
scaffold_139	213553	213931	ID=CHC_T00002460001;CHC_G00002460001;mrnaCHC_G00002460001	0	+	213553	213931	0	1	378	0
scaffold_139	105895	107047	ID=CHC_T00002443001;CHC_G00002443001;mrnaCHC_G00002443001	0	+	105895	107047	0	1	1152	0
scaffold_139	151661	151925	ID=CHC_T00002454001;CHC_G00002454001;mrnaCHC_G00002454001	0	+	151661	151925	0	1	264	0
scaffold_139	6333	8346	ID=CHC_T00002435001.3.5c5aecf2;CHC_G00002435001;mrnaCHC_G00002435001	0	+	7001	7895	0	2	1181721	0,1292
scaffold_139	6333	8346	ID=CHC_T00002435001;CHC_G00002435001;mrnaCHC_G00002435001	0	+	7001	7895	0	4	486,566,69,556	0,615,1292,1457
scaffold_139	6333	8346	ID=CHC_T00002435001.1.5c5aecf2;CHC_G00002435001;mrnaCHC_G00002435001	0	+	7001	7895	0	3	1181,69,556	0,1292,1457
scaffold_139	6333	8346	ID=CHC_T00002435001.2.5c5aecf2;CHC_G00002435001;mrnaCHC_G00002435001	0	+	7001	7547	0	2	1361556	0,1457
scaffold_139	6333	8346	ID=CHC_T00002435001;CHC_G00002435001;mrnaCHC_G00002435001	0	+	7001	7895	0	4	486,566,69,556	0,615,1292,1457
scaffold_139	6333	8346	ID=CHC_T00002435001.1.5c5aecf2;CHC_G00002435001;mrnaCHC_G00002435001	0	+	7001	7895	0	3	1181,69,556	0,1292,1457
scaffold_139	6333	8346	ID=CHC_T00002435001.2.5c5aecf2;CHC_G00002435001;mrnaCHC_G00002435001	0	+	7001	7547	0	2	1361556	0,1457
scaffold_139	102626	104129	ID=CHC_T00002441001;CHC_G00002441001;mrnaCHC_G00002441001	0	+	102626	104129	0	1	1503	0
scaffold_139	205560	205830	ID=CHC_T00002456001;CHC_G00002456001;mrnaCHC_G00002456001	0	-	205560	205830	0	1	270	0
scaffold_139	201986	203606	ID=CHC_T00002455001;CHC_G00002455001;mrnaCHC_G00002455001	0	+	201986	203606	0	3	78,1311,12	0,229,1608
scaffold_139	224744	225815	ID=CHC_T00002462001;CHC_G00002462001;mrnaCHC_G00002462001	0	-	224744	225638	0	1	1071	0
scaffold_139	16062	19830	ID=CHC_T00008594001;CHC_G00008594001;mrnaCHC_G00008594001	0	+	16062	17283	0	2	375,3270	498
scaffold_139	86	1364	ID=CHC_T00002432001;CHC_G00002432001;mrnaCHC_G00002432001	0	+	86	1364	0	1	1278	0
scaffold_139	148397	148649	ID=CHC_T00002452001;CHC_G00002452001;mrnaCHC_G00002452001	0	+	148397	148649	0	1	252	0
scaffold_139	11971	12664	ID=CHC_T00002437001;CHC_G00002437001;mrnaCHC_G00002437001	0	-	11971	12664	0	1	693	0
scaffold_139	211657	212074	ID=CHC_T00002459001;CHC_G00002459001;mrnaCHC_G00002459001	0	+	211657	212074	0	1	417	0
scaffold_139	8070	11964	ID=CHC_T00002436001;CHC_G00002436001;mrnaCHC_G00002436001	0	-	8070	11964	0	1	3894	0
scaffold_139	112648	112783	ID=CHC_T00002446001;CHC_G00002446001;mrnaCHC_G00002446001	0	+	112648	112783	0	1	135	0
scaffold_139	104445	105552	ID=CHC_T00002442001;CHC_G00002442001;mrnaCHC_G00002442001	0	-	104445	105552	0	1	1107	0
scaffold_139	226279	230796	ID=CHC_T00002463001;CHC_G00002463001;mrnaCHC_G00002463001	0	+	226614	228258	0	1	4517	0
scaffold_14	290366	290780	ID=CHC_T00002483001;CHC_G00002483001;mrnaCHC_G00002483001	0	+	290366	290780	0	1	414	0
scaffold_14	424086	424887	ID=CHC_T00002485001;CHC_G00002485001;mrnaCHC_G00002485001	0	-	424086	424887	0	1	801	0
scaffold_14	278943	279377	ID=CHC_T00002478001;CHC_G00002478001;mrnaCHC_G00002478001	0	-	278943	279377	0	2	285108	326
scaffold_14	543091	543301	ID=CHC_T00002488001;CHC_G00002488001;mrnaCHC_G00002488001	0	-	543091	543301	0	1	210	0
scaffold_14	511449	515199	ID=CHC_T00009576001;CHC_G00009576001;mrnaCHC_G00009576001	0	-	511449	515199	0	1	3750	0
scaffold_14	251385	254220	ID=CHC_T00002471001;CHC_G00002471001;mrnaCHC_G00002471001	0	+	251385	254220	0	1	2835	0
scaffold_14	261422	266753	ID=CHC_T00002473001;CHC_G00002473001;mrnaCHC_G00002473001	0	-	261422	266753	0	1	5331	0
scaffold_14	268348	273532	ID=CHC_T00002474001;CHC_G00002474001;mrnaCHC_G00002474001	0	-	268348	273532	0	1	5184	0
scaffold_14	251025	251097	ID=CHC_T00002470001;CHC_G00002470001;mrnaCHC_G00002470001	0	-	251025	251097	0	1	72	0
scaffold_14	285743	285956	ID=CHC_T00002481001;CHC_G00002481001;mrnaCHC_G00002481001	0	+	285743	285956	0	1	213	0
scaffold_14	278690	278921	ID=CHC_T00002477001;CHC_G00002477001;mrnaCHC_G00002477001	0	-	278690	278921	0	1	231	0
scaffold_14	279765	280737	ID=CHC_T00002479001;CHC_G00002479001;mrnaCHC_G00002479001	0	-	279765	280737	0	4	108,249,52,260	203556712
scaffold_14	533539	533902	ID=CHC_T00002487001;CHC_G00002487001;mrnaCHC_G00002487001	0	+	533539	533902	0	1	363	0
scaffold_14	282750	284031	ID=CHC_T00002480001;CHC_G00002480001;mrnaCHC_G00002480001	0	+	282750	284031	0	1	1281	0
scaffold_14	276317	276668	ID=CHC_T00002476001;CHC_G00002476001;mrnaCHC_G00002476001	0	-	276317	276668	0	1	351	0
scaffold_14	70741	70996	ID=CHC_T00002468001;CHC_G00002468001;mrnaCHC_G00002468001	0	+	70741	70996	0	1	255	0
scaffold_14	509569	511791	ID=CHC_T00002486001;CHC_G00002486001;mrnaCHC_G00002486001	0	+	509569	510157	0	1	2222	0
scaffold_14	425121	427281	ID=CHC_T00008954001;CHC_G00008954001;mrnaCHC_G00008954001	0	-	425121	427281	0	1	2160	0
scaffold_14	274098	275193	ID=CHC_T00002475001;CHC_G00002475001;mrnaCHC_G00002475001	0	-	274098	275193	0	1	1095	0
scaffold_14	69962	70172	ID=CHC_T00002467001;CHC_G00002467001;mrnaCHC_G00002467001	0	+	69962	70172	0	1	210	0
scaffold_14	361919	365669	ID=CHC_T00008769001;CHC_G00008769001;mrnaCHC_G00008769001	0	+	361919	365669	0	1	3750	0
scaffold_14	259361	260201	ID=CHC_T00002472001;CHC_G00002472001;mrnaCHC_G00002472001	0	+	259361	260201	0	1	840	0
scaffold_14	421029	422535	ID=CHC_T00002484001;CHC_G00002484001;mrnaCHC_G00002484001	0	+	421029	422535	0	1	1506	0
scaffold_14	287584	287767	ID=CHC_T00002482001;CHC_G00002482001;mrnaCHC_G00002482001	0	+	287584	287767	0	1	183	0
scaffold_14	69536	69827	ID=CHC_T00002466001;CHC_G00002466001;mrnaCHC_G00002466001	0	-	69536	69827	0	1	291	0
scaffold_14	433373	436295	ID=CHC_T00008903001;CHC_G00008903001;mrnaCHC_G00008903001	0	-	433373	436295	0	1	2922	0
scaffold_14	281114	282218	ID=CHC_T00009160001;CHC_G00009160001;mrnaCHC_G00009160001	0	+	281114	282218	0	1	1104	0
scaffold_14	178867	179044	ID=CHC_T00002469001;CHC_G00002469001;mrnaCHC_G00002469001	0	-	178867	179044	0	1	177	0
scaffold_140	52356	53628	ID=CHC_T00002498001;CHC_G00002498001;mrnaCHC_G00002498001	0	-	52356	53628	0	3	453,609,69	0,504,1203
scaffold_140	101220	103065	ID=CHC_T00008516001;CHC_G00008516001;mrnaCHC_G00008516001	0	-	101220	103065	0	1	1845	0
scaffold_140	165370	166426	ID=CHC_T00002507001;CHC_G00002507001;mrnaCHC_G00002507001	0	-	165370	166426	0	2	839148	908
scaffold_140	31018	31594	ID=CHC_T00002492001;CHC_G00002492001;mrnaCHC_G00002492001	0	-	31018	31594	0	1	576	0
scaffold_140	93704	93866	ID=CHC_T00002500001;CHC_G00002500001;mrnaCHC_G00002500001	0	-	93704	93866	0	1	162	0
scaffold_140	36412	36718	ID=CHC_T00002493001;CHC_G00002493001;mrnaCHC_G00002493001	0	-	36412	36718	0	1	306	0
scaffold_140	29857	30136	ID=CHC_T00002490001;CHC_G00002490001;mrnaCHC_G00002490001	0	-	29857	30136	0	1	279	0
scaffold_140	27017	28583	ID=CHC_T00002489001;CHC_G00002489001;mrnaCHC_G00002489001	0	-	27017	28583	0	1	1566	0
scaffold_140	45686	46964	ID=CHC_T00009338001;CHC_G00009338001;mrnaCHC_G00009338001	0	+	45686	46964	0	1	1278	0
scaffold_140	30445	30628	ID=CHC_T00002491001;CHC_G00002491001;mrnaCHC_G00002491001	0	-	30445	30628	0	1	183	0
scaffold_140	96946	97198	ID=CHC_T00002503001;CHC_G00002503001;mrnaCHC_G00002503001	0	+	96946	97198	0	1	252	0
scaffold_140	51732	52173	ID=CHC_T00002497001;CHC_G00002497001;mrnaCHC_G00002497001	0	+	51732	52173	0	1	441	0
scaffold_140	98924	99086	ID=CHC_T00002504001;CHC_G00002504001;mrnaCHC_G00002504001	0	-	98924	99086	0	1	162	0
scaffold_140	94259	96539	ID=CHC_T00002502001;CHC_G00002502001;mrnaCHC_G00002502001	0	+	94259	96539	0	1	2280	0
scaffold_140	92764	92899	ID=CHC_T00002499001;CHC_G00002499001;mrnaCHC_G00002499001	0	+	92764	92899	0	1	135	0
scaffold_140	37968	42264	ID=CHC_T00002495001;CHC_G00002495001;mrnaCHC_G00002495001	0	+	37968	42264	0	1	4296	0
scaffold_140	36865	37384	ID=CHC_T00002494001;CHC_G00002494001;mrnaCHC_G00002494001	0	-	36865	37384	0	1	519	0
scaffold_140	47621	48113	ID=CHC_T00002496001;CHC_G00002496001;mrnaCHC_G00002496001	0	-	47621	48113	0	1	492	0
scaffold_140	100779	100914	ID=CHC_T00002506001;CHC_G00002506001;mrnaCHC_G00002506001	0	+	100779	100914	0	1	135	0
scaffold_140	99427	100633	ID=CHC_T00002505001;CHC_G00002505001;mrnaCHC_G00002505001	0	-	99427	100633	0	1	1206	0
scaffold_140	92965	93643	ID=CHC_T00009402001;CHC_G00009402001;mrnaCHC_G00009402001	0	+	92965	93643	0	1	678	0
scaffold_140	93871	93982	ID=CHC_T00002501001;CHC_G00002501001;mrnaCHC_G00002501001	0	+	93871	93982	0	1	111	0
scaffold_140	29352	34063	ID=CHC_T00008310001;CHC_G00008310001;mrnaCHC_G00008310001	0	+	32136	33507	0	1	4711	0
scaffold_141	156037	156574	ID=CHC_T00002527001;CHC_G00002527001;mrnaCHC_G00002527001	0	+	156037	156574	0	1	537	0
scaffold_141	84990	86328	ID=CHC_T00002509001;CHC_G00002509001;mrnaCHC_G00002509001	0	-	84990	86328	0	1	1338	0
scaffold_141	136074	137709	ID=CHC_T00008942001;CHC_G00008942001;mrnaCHC_G00008942001	0	-	136074	137709	0	1	1635	0
scaffold_141	144692	147639	ID=CHC_T00002517001.1.5c5aecf2;CHC_G00002517001;mrnaCHC_G00002517001	0	+	145665	147342	0	3	982,147,1590	0,1096,1357
scaffold_141	144692	147639	ID=CHC_T00002517001.2.5c5aecf2;CHC_G00002517001;mrnaCHC_G00002517001	0	+	146121	147342	0	2	1243,1590	0,1357
scaffold_141	144692	147639	ID=CHC_T00002517001;CHC_G00002517001;mrnaCHC_G00002517001	0	+	145423	147342	0	4	833,51,147,1590	0,931,1096,1357
scaffold_141	144692	147639	ID=CHC_T00002517001.2.5c5aecf2;CHC_G00002517001;mrnaCHC_G00002517001	0	+	146121	147342	0	2	1243,1590	0,1357
scaffold_141	144692	147639	ID=CHC_T00002517001;CHC_G00002517001;mrnaCHC_G00002517001	0	+	145423	147342	0	4	833,51,147,1590	0,931,1096,1357
scaffold_141	222581	223373	ID=CHC_T00002531001;CHC_G00002531001;mrnaCHC_G00002531001	0	+	222581	223373	0	1	792	0
scaffold_141	146058	146379	ID=CHC_T00002516001;CHC_G00002516001;mrnaCHC_G00002516001	0	-	146058	146379	0	1	321	0
scaffold_141	137958	145048	ID=CHC_T00002514001;CHC_G00002514001;mrnaCHC_G00002514001	0	+	139455	140205	0	1	7090	0
scaffold_141	153288	153673	ID=CHC_T00002522001;CHC_G00002522001;mrnaCHC_G00002522001	0	+	153288	153673	0	2	170,91	294
scaffold_141	226214	229516	ID=CHC_T00002533001;CHC_G00002533001;mrnaCHC_G00002533001	0	+	226360	228298	0	1	3302	0
scaffold_141	83800	84907	ID=CHC_T00002508001;CHC_G00002508001;mrnaCHC_G00002508001	0	+	83800	84907	0	1	1107	0
scaffold_141	138170	138863	ID=CHC_T00002513001;CHC_G00002513001;mrnaCHC_G00002513001	0	-	138170	138863	0	1	693	0
scaffold_141	223416	226338	ID=CHC_T00002532001;CHC_G00002532001;mrnaCHC_G00002532001	0	-	223416	226338	0	5	94,251,414,1017,597	0,252,563,1109,2325
scaffold_141	155573	155720	ID=CHC_T00002525001;CHC_G00002525001;mrnaCHC_G00002525001	0	-	155573	155720	0	1	147	0
scaffold_141	134491	135490	ID=CHC_T00002512001;CHC_G00002512001;mrnaCHC_G00002512001	0	+	134491	135490	0	1	999	0
scaffold_141	153755	155375	ID=CHC_T00002524001;CHC_G00002524001;mrnaCHC_G00002524001	0	-	154955	155299	0	2	1341181	0,1439
scaffold_141	89139	89781	ID=CHC_T00002511001;CHC_G00002511001;mrnaCHC_G00002511001	0	-	89139	89781	0	1	642	0
scaffold_141	140493	141135	ID=CHC_T00002515001;CHC_G00002515001;mrnaCHC_G00002515001	0	-	140493	141135	0	1	642	0
scaffold_141	165486	167649	ID=CHC_T00008579001;CHC_G00008579001;mrnaCHC_G00008579001	0	-	165486	167649	0	1	2163	0
scaffold_141	151908	152520	ID=CHC_T00002520001;CHC_G00002520001;mrnaCHC_G00002520001	0	+	151908	152520	0	1	612	0
scaffold_141	155728	155926	ID=CHC_T00002526001;CHC_G00002526001;mrnaCHC_G00002526001	0	+	155728	155926	0	1	198	0
scaffold_141	147462	150075	ID=CHC_T00002518001;CHC_G00002518001;mrnaCHC_G00002518001	0	-	147462	150075	0	1	2613	0
scaffold_141	150894	151185	ID=CHC_T00002519001;CHC_G00002519001;mrnaCHC_G00002519001	0	-	150894	151185	0	1	291	0
scaffold_141	87501	89058	ID=CHC_T00002510001;CHC_G00002510001;mrnaCHC_G00002510001	0	+	87501	89058	0	1	1557	0
scaffold_141	160975	161398	ID=CHC_T00002529001;CHC_G00002529001;mrnaCHC_G00002529001	0	-	160975	161398	0	1	423	0
scaffold_141	162276	165684	ID=CHC_T00002530001;CHC_G00002530001;mrnaCHC_G00002530001	0	+	162343	163215	0	2	222,3103	305
scaffold_141	154053	154953	ID=CHC_T00002523001;CHC_G00002523001;mrnaCHC_G00002523001	0	+	154053	154953	0	1	900	0
scaffold_141	160575	160950	ID=CHC_T00002528001;CHC_G00002528001;mrnaCHC_G00002528001	0	-	160575	160950	0	1	375	0
scaffold_141	152780	153167	ID=CHC_T00002521001;CHC_G00002521001;mrnaCHC_G00002521001	0	-	152780	153167	0	1	387	0
scaffold_142	69562	74769	ID=CHC_T00008273001;CHC_G00008273001;mrnaCHC_G00008273001	0	+	69684	73020	0	1	5207	0
scaffold_142	88803	88917	ID=CHC_T00002544001;CHC_G00002544001;mrnaCHC_G00002544001	0	-	88803	88917	0	1	114	0
scaffold_142	72473	74769	ID=CHC_T00002540001.1.5c5aecf2;CHC_G00002540001;mrnaCHC_G00002540001	0	-	73537	74705	0	2	1080975	0,1321
scaffold_142	72473	74769	ID=CHC_T00002540001;CHC_G00002540001;mrnaCHC_G00002540001	0	-	73567	74705	0	2	1134975	0,1321
scaffold_142	72473	74769	ID=CHC_T00002540001;CHC_G00002540001;mrnaCHC_G00002540001	0	-	73567	74705	0	2	1134975	0,1321
scaffold_142	79292	79703	ID=CHC_T00002541001;CHC_G00002541001;mrnaCHC_G00002541001	0	-	79292	79703	0	1	411	0
scaffold_142	208579	208765	ID=CHC_T00002550001;CHC_G00002550001;mrnaCHC_G00002550001	0	-	208579	208765	0	1	186	0
scaffold_142	102357	104367	ID=CHC_T00002548001;CHC_G00002548001;mrnaCHC_G00002548001	0	+	102357	104367	0	1	2010	0
scaffold_142	88975	89914	ID=CHC_T00002545001;CHC_G00002545001;mrnaCHC_G00002545001	0	-	88975	89914	0	1	939	0
scaffold_142	96745	101396	ID=CHC_T00002547001;CHC_G00002547001;mrnaCHC_G00002547001	0	+	98124	101148	0	1	4651	0
scaffold_142	105056	109882	ID=CHC_T00008325001;CHC_G00008325001;mrnaCHC_G00008325001	0	-	108340	109390	0	1	4826	0
scaffold_142	92680	95380	ID=CHC_T00002546001;CHC_G00002546001;mrnaCHC_G00002546001	0	-	92680	95380	0	1	2700	0
scaffold_142	87805	88765	ID=CHC_T00002543001;CHC_G00002543001;mrnaCHC_G00002543001	0	+	87805	88765	0	1	960	0
scaffold_142	60411	62364	ID=CHC_T00002539001;CHC_G00002539001;mrnaCHC_G00002539001	0	+	60562	61637	0	3	268,62,1361	402592
scaffold_142	87410	87752	ID=CHC_T00002542001;CHC_G00002542001;mrnaCHC_G00002542001	0	-	87410	87752	0	1	342	0
scaffold_142	52141	52909	ID=CHC_T00002536001;CHC_G00002536001;mrnaCHC_G00002536001	0	+	52141	52909	0	1	768	0
scaffold_142	47077	47713	ID=CHC_T00002534001;CHC_G00002534001;mrnaCHC_G00002534001	0	+	47077	47713	0	1	636	0
scaffold_142	57211	63053	ID=CHC_T00008445001.1.5c5aecf2.1.5c5bf42d;CHC_G00008445001;mrnaCHC_G00008445001	0	-	58891	60177	0	4	776,49,1725,2990	0,886,1047,2852
scaffold_142	57211	63053	ID=CHC_T00008445001.1.5c5aecf2;CHC_G00008445001;mrnaCHC_G00008445001	0	-	58193	59848	0	2	1570,4153	0,1689
scaffold_142	57211	60244	ID=CHC_T00008445001;CHC_G00008445001;mrnaCHC_G00008445001	0	-	58193	60177	0	3	1570,1083,181	0,1689,2852
scaffold_142	57211	63053	ID=CHC_T00008445001.1.5c5aecf2;CHC_G00008445001;mrnaCHC_G00008445001	0	-	58193	59848	0	2	1570,4153	0,1689
scaffold_142	57211	60244	ID=CHC_T00008445001;CHC_G00008445001;mrnaCHC_G00008445001	0	-	58193	60177	0	3	1570,1083,181	0,1689,2852
scaffold_142	55860	56611	ID=CHC_T00002538001;CHC_G00002538001;mrnaCHC_G00002538001	0	-	55860	56611	0	3	43,304,94	156657
scaffold_142	105218	108119	ID=CHC_T00002549001;CHC_G00002549001;mrnaCHC_G00002549001	0	+	105218	108119	0	1	2901	0
scaffold_142	47749	47986	ID=CHC_T00002535001;CHC_G00002535001;mrnaCHC_G00002535001	0	+	47749	47986	0	1	237	0
scaffold_142	52914	53427	ID=CHC_T00002537001;CHC_G00002537001;mrnaCHC_G00002537001	0	+	52914	53427	0	1	513	0
scaffold_143	137998	138830	ID=CHC_T00002555001;CHC_G00002555001;mrnaCHC_G00002555001	0	-	137998	138830	0	4	90,56,61,156	206392676
scaffold_143	144883	146575	ID=CHC_T00002562001;CHC_G00002562001;mrnaCHC_G00002562001	0	-	144883	146575	0	1	1692	0
scaffold_143	142228	142381	ID=CHC_T00002558001;CHC_G00002558001;mrnaCHC_G00002558001	0	+	142228	142381	0	1	153	0
scaffold_143	150310	152338	ID=CHC_T00002564001;CHC_G00002564001;mrnaCHC_G00002564001	0	-	150310	152338	0	1	2028	0
scaffold_143	155220	155643	ID=CHC_T00002568001;CHC_G00002568001;mrnaCHC_G00002568001	0	-	155220	155643	0	1	423	0
scaffold_143	174172	181655	ID=CHC_T00002576001;CHC_G00002576001;mrnaCHC_G00002576001	0	+	179112	180120	0	2	461,6895	588
scaffold_143	155779	156007	ID=CHC_T00002569001;CHC_G00002569001;mrnaCHC_G00002569001	0	-	155779	156007	0	1	228	0
scaffold_143	170808	170976	ID=CHC_T00002573001;CHC_G00002573001;mrnaCHC_G00002573001	0	+	170808	170976	0	1	168	0
scaffold_143	156102	156390	ID=CHC_T00002570001;CHC_G00002570001;mrnaCHC_G00002570001	0	+	156102	156390	0	1	288	0
scaffold_143	143932	144274	ID=CHC_T00002559001;CHC_G00002559001;mrnaCHC_G00002559001	0	-	143932	144274	0	1	342	0
scaffold_143	142390	143596	ID=CHC_T00009361001;CHC_G00009361001;mrnaCHC_G00009361001	0	-	142390	143596	0	1	1206	0
scaffold_143	153059	154328	ID=CHC_T00002565001;CHC_G00002565001;mrnaCHC_G00002565001	0	-	153059	154328	0	1	1269	0
scaffold_143	189680	189944	ID=CHC_T00002579001;CHC_G00002579001;mrnaCHC_G00002579001	0	+	189680	189944	0	1	264	0
scaffold_143	164713	165589	ID=CHC_T00002572001;CHC_G00002572001;mrnaCHC_G00002572001	0	-	164713	165589	0	1	876	0
scaffold_143	90752	92075	ID=CHC_T00002553001;CHC_G00002553001;mrnaCHC_G00002553001	0	-	90752	92075	0	1	1323	0
scaffold_143	149305	150223	ID=CHC_T00008713001;CHC_G00008713001;mrnaCHC_G00008713001	0	+	149305	150223	0	1	918	0
scaffold_143	154333	154540	ID=CHC_T00002566001;CHC_G00002566001;mrnaCHC_G00002566001	0	+	154333	154540	0	1	207	0
scaffold_143	189319	189466	ID=CHC_T00002578001;CHC_G00002578001;mrnaCHC_G00002578001	0	+	189319	189466	0	1	147	0
scaffold_143	154848	155178	ID=CHC_T00002567001;CHC_G00002567001;mrnaCHC_G00002567001	0	+	154848	155178	0	1	330	0
scaffold_143	191653	191797	ID=CHC_T00002581001;CHC_G00002581001;mrnaCHC_G00002581001	0	-	191653	191797	0	1	144	0
scaffold_143	191381	191609	ID=CHC_T00002580001;CHC_G00002580001;mrnaCHC_G00002580001	0	+	191381	191609	0	1	228	0
scaffold_143	147234	148326	ID=CHC_T00002563001;CHC_G00002563001;mrnaCHC_G00002563001	0	+	147234	148326	0	1	1092	0
scaffold_143	176457	178605	ID=CHC_T00002574001;CHC_G00002574001;mrnaCHC_G00002574001	0	-	176457	178605	0	1	2148	0
scaffold_143	140620	141526	ID=CHC_T00002557001;CHC_G00002557001;mrnaCHC_G00002557001	0	-	140620	141526	0	1	906	0
scaffold_143	178944	179109	ID=CHC_T00002575001;CHC_G00002575001;mrnaCHC_G00002575001	0	-	178944	179109	0	1	165	0
scaffold_143	144635	144740	ID=CHC_T00002561001;CHC_G00002561001;mrnaCHC_G00002561001	0	+	144635	144740	0	1	105	0
scaffold_143	158450	161348	ID=CHC_T00002571001;CHC_G00002571001;mrnaCHC_G00002571001	0	+	158450	161348	0	1	2898	0
scaffold_143	184136	185857	ID=CHC_T00002577001;CHC_G00002577001;mrnaCHC_G00002577001	0	+	184136	185857	0	3	50,1331,62	0,239,1659
scaffold_143	23924	24206	ID=CHC_T00002551001;CHC_G00002551001;mrnaCHC_G00002551001	0	-	23924	24206	0	1	282	0
scaffold_143	134302	137551	ID=CHC_T00002554001;CHC_G00002554001;mrnaCHC_G00002554001	0	-	134302	137551	0	1	3249	0
scaffold_143	182078	183906	ID=CHC_T00009219001;CHC_G00009219001;mrnaCHC_G00009219001	0	+	182656	183544	0	2	656,1034	794
scaffold_143	86135	92739	ID=CHC_T00002552001;CHC_G00002552001;mrnaCHC_G00002552001	0	+	86513	90689	0	1	6604	0
scaffold_143	144292	144622	ID=CHC_T00002560001;CHC_G00002560001;mrnaCHC_G00002560001	0	+	144292	144622	0	1	330	0
scaffold_143	139034	139247	ID=CHC_T00002556001;CHC_G00002556001;mrnaCHC_G00002556001	0	+	139034	139247	0	1	213	0
scaffold_144	180931	181576	ID=CHC_T00008998001;CHC_G00008998001;mrnaCHC_G00008998001	0	-	180931	181576	0	1	645	0
scaffold_144	100413	102381	ID=CHC_T00009241001;CHC_G00009241001;mrnaCHC_G00009241001	0	+	100413	102381	0	1	1968	0
scaffold_144	122769	122967	ID=CHC_T00009532001;CHC_G00009532001;mrnaCHC_G00009532001	0	+	122769	122967	0	1	198	0
scaffold_144	103503	109310	ID=CHC_T00008768001;CHC_G00008768001;mrnaCHC_G00008768001	0	+	103503	109310	0	3	114,5522,31	0,219,5776
scaffold_144	76470	77055	ID=CHC_T00009421001;CHC_G00009421001;mrnaCHC_G00009421001	0	-	76470	77055	0	1	585	0
scaffold_144	136266	136567	ID=CHC_T00002582001;CHC_G00002582001;mrnaCHC_G00002582001	0	-	136266	136350	0	1	301	0
scaffold_144	159481	159667	ID=CHC_T00008440001;CHC_G00008440001;mrnaCHC_G00008440001	0	-	159481	159667	0	1	186	0
scaffold_144	109142	110440	ID=CHC_T00008469001;CHC_G00008469001;mrnaCHC_G00008469001	0	-	109804	110440	0	2	832346	952
scaffold_144	142601	142787	ID=CHC_T00008674001;CHC_G00008674001;mrnaCHC_G00008674001	0	-	142601	142787	0	1	186	0
scaffold_144	132296	133343	ID=CHC_T00008299001;CHC_G00008299001;mrnaCHC_G00008299001	0	-	132296	133343	0	1	1047	0
scaffold_144	138945	139131	ID=CHC_T00009297001;CHC_G00009297001;mrnaCHC_G00009297001	0	-	138945	139131	0	1	186	0
scaffold_144	213141	214073	ID=CHC_T00008280001;CHC_G00008280001;mrnaCHC_G00008280001	0	+	213141	214073	0	2	316485	447
scaffold_144	182836	184576	ID=CHC_T00009210001;CHC_G00009210001;mrnaCHC_G00009210001	0	+	182836	184576	0	1	1740	0
scaffold_144	126150	128332	ID=CHC_T00008347001.1.5c5aecf2;CHC_G00008347001;mrnaCHC_G00008347001	0	-	126344	127104	0	2	681,1350	832
scaffold_144	126150	128332	ID=CHC_T00008347001;CHC_G00008347001;mrnaCHC_G00008347001	0	-	126344	127104	0	3	681182914	0,832,1268
scaffold_144	126150	128332	ID=CHC_T00008347001;CHC_G00008347001;mrnaCHC_G00008347001	0	-	126344	127104	0	3	681182914	0,832,1268
scaffold_144	153532	153718	ID=CHC_T00008539001;CHC_G00008539001;mrnaCHC_G00008539001	0	-	153532	153718	0	1	186	0
scaffold_144	146252	146438	ID=CHC_T00009037001;CHC_G00009037001;mrnaCHC_G00009037001	0	-	146252	146438	0	1	186	0
scaffold_144	120985	121960	ID=CHC_T00009080001;CHC_G00009080001;mrnaCHC_G00009080001	0	+	120985	121960	0	1	975	0
scaffold_144	168734	168881	ID=CHC_T00008358001;CHC_G00008358001;mrnaCHC_G00008358001	0	-	168734	168881	0	1	147	0
scaffold_144	129489	131187	ID=CHC_T00009508001;CHC_G00009508001;mrnaCHC_G00009508001	0	-	129489	131187	0	1	1698	0
scaffold_144	149933	150119	ID=CHC_T00009446001;CHC_G00009446001;mrnaCHC_G00009446001	0	-	149933	150119	0	1	186	0
scaffold_144	122091	122424	ID=CHC_T00008279001;CHC_G00008279001;mrnaCHC_G00008279001	0	+	122091	122424	0	1	333	0
scaffold_145	179545	182348	ID=CHC_T00002607001;CHC_G00002607001;mrnaCHC_G00002607001	0	+	179668	181666	0	1	2803	0
scaffold_145	136973	137783	ID=CHC_T00002600001;CHC_G00002600001;mrnaCHC_G00002600001	0	-	136973	137783	0	1	810	0
scaffold_145	142514	144518	ID=CHC_T00002603001;CHC_G00002603001;mrnaCHC_G00002603001	0	-	142514	144518	0	1	2004	0
scaffold_145	125292	129973	ID=CHC_T00002597001;CHC_G00002597001;mrnaCHC_G00002597001	0	-	125292	129973	0	5	159,2580,755,413,431	0,343,2962,3771,4250
scaffold_145	109857	110238	ID=CHC_T00002592001;CHC_G00002592001;mrnaCHC_G00002592001	0	-	109857	110238	0	1	381	0
scaffold_145	176919	177375	ID=CHC_T00009123001;CHC_G00009123001;mrnaCHC_G00009123001	0	+	176919	177375	0	1	456	0
scaffold_145	93765	98433	ID=CHC_T00002586001;CHC_G00002586001;mrnaCHC_G00002586001	0	+	94486	95521	0	2	2458,2043	0,2625
scaffold_145	184840	184942	ID=CHC_T00002609001;CHC_G00002609001;mrnaCHC_G00002609001	0	-	184840	184942	0	1	102	0
scaffold_145	185194	185587	ID=CHC_T00002611001;CHC_G00002611001;mrnaCHC_G00002611001	0	+	185224	185587	0	1	393	0
scaffold_145	105741	109137	ID=CHC_T00002591001;CHC_G00002591001;mrnaCHC_G00002591001	0	+	105741	109137	0	1	3396	0
scaffold_145	181731	181929	ID=CHC_T00002608001;CHC_G00002608001;mrnaCHC_G00002608001	0	-	181731	181929	0	1	198	0
scaffold_145	95692	101127	ID=CHC_T00002587001.1.5c5aecf2;CHC_G00002587001;mrnaCHC_G00002587001	0	-	98267	100997	0	2	2413,2916	0,2519
scaffold_145	95692	101127	ID=CHC_T00002587001;CHC_G00002587001;mrnaCHC_G00002587001	0	-	98267	100997	0	1	5435	0
scaffold_145	95692	101127	ID=CHC_T00002587001;CHC_G00002587001;mrnaCHC_G00002587001	0	-	98267	100997	0	1	5435	0
scaffold_145	139321	140347	ID=CHC_T00002601001;CHC_G00002601001;mrnaCHC_G00002601001	0	+	139321	140347	0	1	1026	0
scaffold_145	131689	132472	ID=CHC_T00008446001;CHC_G00008446001;mrnaCHC_G00008446001	0	+	131689	132472	0	1	783	0
scaffold_145	133345	134227	ID=CHC_T00002598001;CHC_G00002598001;mrnaCHC_G00002598001	0	-	133345	134227	0	1	882	0
scaffold_145	101805	102879	ID=CHC_T00002588001;CHC_G00002588001;mrnaCHC_G00002588001	0	+	101805	102879	0	1	1074	0
scaffold_145	89214	93291	ID=CHC_T00002585001;CHC_G00002585001;mrnaCHC_G00002585001	0	-	89214	93291	0	1	4077	0
scaffold_145	177818	178553	ID=CHC_T00008339001;CHC_G00008339001;mrnaCHC_G00008339001	0	-	177818	178553	0	1	735	0
scaffold_145	218616	218928	ID=CHC_T00002614001;CHC_G00002614001;mrnaCHC_G00002614001	0	+	218616	218928	0	1	312	0
scaffold_145	174015	175503	ID=CHC_T00002605001;CHC_G00002605001;mrnaCHC_G00002605001	0	+	174015	175503	0	1	1488	0
scaffold_145	111205	114556	ID=CHC_T00002594001;CHC_G00002594001;mrnaCHC_G00002594001	0	-	111205	114556	0	1	3351	0
scaffold_145	103000	103894	ID=CHC_T00002589001;CHC_G00002589001;mrnaCHC_G00002589001	0	-	103000	103894	0	1	894	0
scaffold_145	111006	111165	ID=CHC_T00002593001;CHC_G00002593001;mrnaCHC_G00002593001	0	-	111006	111165	0	1	159	0
scaffold_145	140745	142432	ID=CHC_T00002602001;CHC_G00002602001;mrnaCHC_G00002602001	0	+	140745	142432	0	4	74,701,89,225	0,442,1236,1462
scaffold_145	216636	218532	ID=CHC_T00002613001;CHC_G00002613001;mrnaCHC_G00002613001	0	+	216636	218532	0	1	1896	0
scaffold_145	105384	105597	ID=CHC_T00002590001;CHC_G00002590001;mrnaCHC_G00002590001	0	-	105384	105597	0	1	213	0
scaffold_145	121515	122811	ID=CHC_T00002596001;CHC_G00002596001;mrnaCHC_G00002596001	0	-	121515	122811	0	1	1296	0
scaffold_145	185713	187609	ID=CHC_T00002612001;CHC_G00002612001;mrnaCHC_G00002612001	0	+	185713	187609	0	1	1896	0
scaffold_145	84410	86954	ID=CHC_T00002583001;CHC_G00002583001;mrnaCHC_G00002583001	0	-	84410	86954	0	1	2544	0
scaffold_145	184967	185087	ID=CHC_T00002610001;CHC_G00002610001;mrnaCHC_G00002610001	0	-	184967	185087	0	1	120	0
scaffold_145	175446	176831	ID=CHC_T00002606001;CHC_G00002606001;mrnaCHC_G00002606001	0	-	175817	176450	0	2	1006203	0,1182
scaffold_145	145379	146552	ID=CHC_T00002604001;CHC_G00002604001;mrnaCHC_G00002604001	0	-	145379	146552	0	1	1173	0
scaffold_145	87087	87318	ID=CHC_T00002584001;CHC_G00002584001;mrnaCHC_G00002584001	0	-	87087	87318	0	1	231	0
scaffold_145	117123	119976	ID=CHC_T00002595001;CHC_G00002595001;mrnaCHC_G00002595001	0	-	117123	119976	0	3	39,2322,21	0,318,2832
scaffold_145	135349	136876	ID=CHC_T00002599001;CHC_G00002599001;mrnaCHC_G00002599001	0	+	135349	136876	0	1	1527	0
scaffold_146	122193	122847	ID=CHC_T00002622001;CHC_G00002622001;mrnaCHC_G00002622001	0	-	122193	122847	0	1	654	0
scaffold_146	111342	112287	ID=CHC_T00002621001;CHC_G00002621001;mrnaCHC_G00002621001	0	+	111342	112287	0	2	605187	758
scaffold_146	39278	40109	ID=CHC_T00002618001;CHC_G00002618001;mrnaCHC_G00002618001	0	+	39278	40109	0	1	831	0
scaffold_146	145156	148632	ID=CHC_T00002625001;CHC_G00002625001;mrnaCHC_G00002625001	0	-	145156	148632	0	3	28,258,68	0,2962,3408
scaffold_146	192166	192577	ID=CHC_T00002626001;CHC_G00002626001;mrnaCHC_G00002626001	0	+	192166	192577	0	1	411	0
scaffold_146	206771	212112	ID=CHC_T00009522001;CHC_G00009522001;mrnaCHC_G00009522001	0	+	206771	210173	0	1	5341	0
scaffold_146	130484	130949	ID=CHC_T00002624001;CHC_G00002624001;mrnaCHC_G00002624001	0	+	130484	130949	0	1	465	0
scaffold_146	194947	195217	ID=CHC_T00002628001;CHC_G00002628001;mrnaCHC_G00002628001	0	+	194947	195217	0	1	270	0
scaffold_146	38474	43338	ID=CHC_T00002619001;CHC_G00002619001;mrnaCHC_G00002619001	0	-	40723	43171	0	1	4864	0
scaffold_146	126971	127115	ID=CHC_T00002623001;CHC_G00002623001;mrnaCHC_G00002623001	0	+	126971	127115	0	1	144	0
scaffold_146	3992	4298	ID=CHC_T00002616001;CHC_G00002616001;mrnaCHC_G00002616001	0	-	3992	4298	0	1	306	0
scaffold_146	194819	194945	ID=CHC_T00002627001;CHC_G00002627001;mrnaCHC_G00002627001	0	+	194819	194945	0	1	126	0
scaffold_146	195485	195914	ID=CHC_T00002629001;CHC_G00002629001;mrnaCHC_G00002629001	0	+	195485	195914	0	1	429	0
scaffold_146	215728	220760	ID=CHC_T00009404001;CHC_G00009404001;mrnaCHC_G00009404001	0	-	217156	219913	0	1	5032	0
scaffold_146	4374	5421	ID=CHC_T00002617001;CHC_G00002617001;mrnaCHC_G00002617001	0	-	4374	5421	0	1	1047	0
scaffold_146	198995	199592	ID=CHC_T00002630001;CHC_G00002630001;mrnaCHC_G00002630001	0	+	198995	199592	0	1	597	0
scaffold_146	1794	3219	ID=CHC_T00002615001;CHC_G00002615001;mrnaCHC_G00002615001	0	-	1794	3219	0	1	1425	0
scaffold_146	216066	217044	ID=CHC_T00002631001;CHC_G00002631001;mrnaCHC_G00002631001	0	+	216066	217044	0	1	978	0
scaffold_146	45240	47277	ID=CHC_T00002620001;CHC_G00002620001;mrnaCHC_G00002620001	0	+	45240	47277	0	1	2037	0
scaffold_146	15310	19785	ID=CHC_T00008751001;CHC_G00008751001;mrnaCHC_G00008751001	0	-	15310	19785	0	7	1.41246e+21	0,1607,2111,2684,3006,3392,3618
scaffold_147	94879	94993	ID=CHC_T00002632001;CHC_G00002632001;mrnaCHC_G00002632001	0	-	94879	94993	0	1	114	0
scaffold_147	190566	200705	ID=CHC_T00002635001;CHC_G00002635001;mrnaCHC_G00002635001	0	+	193518	195048	0	1	10139	0
scaffold_147	190566	200705	ID=CHC_T00002635001.1.5c5bf42d;CHC_G00002635001;mrnaCHC_G00002635001	0	+	193518	195048	0	2	5085,4955	0,5184
scaffold_147	190566	200705	ID=CHC_T00002635001.1.5c5bf42d;CHC_G00002635001;mrnaCHC_G00002635001	0	+	193518	195048	0	2	5085,4955	0,5184
scaffold_147	169694	175948	ID=CHC_T00008634001;CHC_G00008634001;mrnaCHC_G00008634001	0	+	170422	172804	0	1	6254	0
scaffold_147	176919	177710	ID=CHC_T00002634001;CHC_G00002634001;mrnaCHC_G00002634001	0	-	176984	177617	0	1	791	0
scaffold_147	173439	175500	ID=CHC_T00002633001;CHC_G00002633001;mrnaCHC_G00002633001	0	-	173439	175500	0	1	2061	0
scaffold_147	213411	213693	ID=CHC_T00002639001;CHC_G00002639001;mrnaCHC_G00002639001	0	-	213411	213693	0	1	282	0
scaffold_147	195425	195530	ID=CHC_T00002636001;CHC_G00002636001;mrnaCHC_G00002636001	0	-	195425	195530	0	1	105	0
scaffold_147	165030	168700	ID=CHC_T00008863001;CHC_G00008863001;mrnaCHC_G00008863001	0	+	165233	167708	0	1	3670	0
scaffold_147	201532	202722	ID=CHC_T00002638001;CHC_G00002638001;mrnaCHC_G00002638001	0	+	201569	202301	0	1	1190	0
scaffold_147	218403	219897	ID=CHC_T00009204001;CHC_G00009204001;mrnaCHC_G00009204001	0	+	218403	219897	0	1	1494	0
scaffold_147	196644	200705	ID=CHC_T00002637001;CHC_G00002637001;mrnaCHC_G00002637001	0	-	196644	200532	0	2	3270548	0,3513
scaffold_147	214752	216594	ID=CHC_T00008641001;CHC_G00008641001;mrnaCHC_G00008641001	0	-	214752	216594	0	1	1842	0
scaffold_148	116736	119575	ID=CHC_T00002646001;CHC_G00002646001;mrnaCHC_G00002646001	0	+	117085	119575	0	1	2839	0
scaffold_148	84027	84537	ID=CHC_T00002642001;CHC_G00002642001;mrnaCHC_G00002642001	0	-	84027	84537	0	1	510	0
scaffold_148	271	2681	ID=CHC_T00008766001;CHC_G00008766001;mrnaCHC_G00008766001	0	-	1825	2494	0	1	2410	0
scaffold_148	84549	84912	ID=CHC_T00002643001;CHC_G00002643001;mrnaCHC_G00002643001	0	-	84549	84912	0	1	363	0
scaffold_148	10713	10800	ID=CHC_T00002641001;CHC_G00002641001;mrnaCHC_G00002641001	0	-	10713	10800	0	1	87	0
scaffold_148	2514	3417	ID=CHC_T00002640001;CHC_G00002640001;mrnaCHC_G00002640001	0	+	2514	2817	0	1	903	0
scaffold_148	86526	89628	ID=CHC_T00002644001;CHC_G00002644001;mrnaCHC_G00002644001	0	-	86526	89628	0	1	3102	0
scaffold_148	113466	114411	ID=CHC_T00002645001;CHC_G00002645001;mrnaCHC_G00002645001	0	+	113466	114411	0	4	87,93,178,137	164502808
scaffold_149	28653	30369	ID=CHC_T00009075001;CHC_G00009075001;mrnaCHC_G00009075001	0	+	28714	29993	0	2	583967	749
scaffold_149	42763	45070	ID=CHC_T00002656001;CHC_G00002656001;mrnaCHC_G00002656001	0	+	42763	45070	0	1	2307	0
scaffold_149	123085	123401	ID=CHC_T00002662001;CHC_G00002662001;mrnaCHC_G00002662001	0	+	123085	123316	0	1	316	0
scaffold_149	6263	6437	ID=CHC_T00002647001;CHC_G00002647001;mrnaCHC_G00002647001	0	+	6263	6437	0	1	174	0
scaffold_149	113522	117413	ID=CHC_T00002658001;CHC_G00002658001;mrnaCHC_G00002658001	0	+	113638	115772	0	3	141,1053,2483	0,237,1408
scaffold_149	113522	117413	ID=CHC_T00002658001.2.5c5aecf2;CHC_G00002658001;mrnaCHC_G00002658001	0	+	113638	115772	0	2	1290,2483	0,1408
scaffold_149	113522	117413	ID=CHC_T00002658001.1.5c5aecf2;CHC_G00002658001;mrnaCHC_G00002658001	0	+	113638	115772	0	3	141,1023,2483	0,237,1408
scaffold_149	113522	117413	ID=CHC_T00002658001.2.5c5aecf2;CHC_G00002658001;mrnaCHC_G00002658001	0	+	113638	115772	0	2	1290,2483	0,1408
scaffold_149	113522	117413	ID=CHC_T00002658001.1.5c5aecf2;CHC_G00002658001;mrnaCHC_G00002658001	0	+	113638	115772	0	3	141,1023,2483	0,237,1408
scaffold_149	45369	47304	ID=CHC_T00002657001;CHC_G00002657001;mrnaCHC_G00002657001	0	-	45369	47304	0	1	1935	0
scaffold_149	7970	8672	ID=CHC_T00002648001;CHC_G00002648001;mrnaCHC_G00002648001	0	-	7970	8672	0	1	702	0
scaffold_149	33263	35600	ID=CHC_T00002651001;CHC_G00002651001;mrnaCHC_G00002651001	0	+	33263	35600	0	1	2337	0
scaffold_149	38171	39554	ID=CHC_T00002655001;CHC_G00002655001;mrnaCHC_G00002655001	0	-	38171	39554	0	1	1383	0
scaffold_149	30955	31231	ID=CHC_T00002649001;CHC_G00002649001;mrnaCHC_G00002649001	0	+	30955	31231	0	1	276	0
scaffold_149	140339	141530	ID=CHC_T00002664001;CHC_G00002664001;mrnaCHC_G00002664001	0	+	140339	141530	0	1	1191	0
scaffold_149	36194	36311	ID=CHC_T00002653001;CHC_G00002653001;mrnaCHC_G00002653001	0	+	36194	36311	0	1	117	0
scaffold_149	116636	119069	ID=CHC_T00002659001;CHC_G00002659001;mrnaCHC_G00002659001	0	-	117331	118609	0	2	968,1351	0,1082
scaffold_149	36323	36599	ID=CHC_T00002654001;CHC_G00002654001;mrnaCHC_G00002654001	0	+	36323	36599	0	1	276	0
scaffold_149	121531	122689	ID=CHC_T00002661001;CHC_G00002661001;mrnaCHC_G00002661001	0	-	121531	122689	0	1	1158	0
scaffold_149	31370	31685	ID=CHC_T00002650001;CHC_G00002650001;mrnaCHC_G00002650001	0	+	31370	31685	0	1	315	0
scaffold_149	119104	119905	ID=CHC_T00002660001;CHC_G00002660001;mrnaCHC_G00002660001	0	+	119104	119905	0	1	801	0
scaffold_149	123637	126429	ID=CHC_T00002663001;CHC_G00002663001;mrnaCHC_G00002663001	0	+	123960	124746	0	1	2792	0
scaffold_149	35684	35834	ID=CHC_T00002652001;CHC_G00002652001;mrnaCHC_G00002652001	0	+	35684	35834	0	1	150	0
scaffold_15	467310	467475	ID=CHC_T00002683001;CHC_G00002683001;mrnaCHC_G00002683001	0	+	467310	467475	0	1	165	0
scaffold_15	324387	327017	ID=CHC_T00002674001;CHC_G00002674001;mrnaCHC_G00002674001	0	-	324387	327017	0	5	1152,335,410,315,65	0,1238,1666,2199,2565
scaffold_15	233781	233904	ID=CHC_T00002670001;CHC_G00002670001;mrnaCHC_G00002670001	0	+	233781	233904	0	1	123	0
scaffold_15	266820	267228	ID=CHC_T00002673001;CHC_G00002673001;mrnaCHC_G00002673001	0	+	266902	267172	0	1	408	0
scaffold_15	460911	462303	ID=CHC_T00002679001;CHC_G00002679001;mrnaCHC_G00002679001	0	+	460911	462057	0	1	1392	0
scaffold_15	361506	361902	ID=CHC_T00002678001;CHC_G00002678001;mrnaCHC_G00002678001	0	+	361506	361902	0	1	396	0
scaffold_15	474501	475605	ID=CHC_T00002685001;CHC_G00002685001;mrnaCHC_G00002685001	0	+	474501	475605	0	1	1104	0
scaffold_15	119470	120370	ID=CHC_T00002668001;CHC_G00002668001;mrnaCHC_G00002668001	0	-	119470	120370	0	1	900	0
scaffold_15	471261	472806	ID=CHC_T00002684001;CHC_G00002684001;mrnaCHC_G00002684001	0	+	471261	472806	0	1	1545	0
scaffold_15	361249	361495	ID=CHC_T00002677001;CHC_G00002677001;mrnaCHC_G00002677001	0	-	361249	361495	0	1	246	0
scaffold_15	464345	464555	ID=CHC_T00002682001;CHC_G00002682001;mrnaCHC_G00002682001	0	+	464345	464555	0	1	210	0
scaffold_15	80845	80887	ID=CHC_T00002667001;CHC_G00002667001;mrnaCHC_G00002667001	0	+	80845	80887	0	1	42	0
scaffold_15	476748	476907	ID=CHC_T00002687001;CHC_G00002687001;mrnaCHC_G00002687001	0	+	476748	476907	0	1	159	0
scaffold_15	475996	476722	ID=CHC_T00002686001;CHC_G00002686001;mrnaCHC_G00002686001	0	+	476005	476722	0	1	726	0
scaffold_15	60670	61801	ID=CHC_T00002665001;CHC_G00002665001;mrnaCHC_G00002665001	0	+	60670	61801	0	1	1131	0
scaffold_15	232337	233945	ID=CHC_T00002669001;CHC_G00002669001;mrnaCHC_G00002669001	0	-	232978	233614	0	1	1608	0
scaffold_15	589081	589249	ID=CHC_T00002688001;CHC_G00002688001;mrnaCHC_G00002688001	0	+	589081	589249	0	1	168	0
scaffold_15	463656	463920	ID=CHC_T00002681001;CHC_G00002681001;mrnaCHC_G00002681001	0	-	463656	463920	0	1	264	0
scaffold_15	263689	263878	ID=CHC_T00002672001;CHC_G00002672001;mrnaCHC_G00002672001	0	+	263689	263878	0	1	189	0
scaffold_15	353732	354112	ID=CHC_T00002676001;CHC_G00002676001;mrnaCHC_G00002676001	0	+	353974	354112	0	1	380	0
scaffold_15	352497	353159	ID=CHC_T00002675001;CHC_G00002675001;mrnaCHC_G00002675001	0	-	352811	353159	0	1	662	0
scaffold_15	463207	463375	ID=CHC_T00002680001;CHC_G00002680001;mrnaCHC_G00002680001	0	-	463207	463375	0	1	168	0
scaffold_15	62496	62691	ID=CHC_T00002666001;CHC_G00002666001;mrnaCHC_G00002666001	0	-	62496	62691	0	1	195	0
scaffold_15	238214	238352	ID=CHC_T00002671001;CHC_G00002671001;mrnaCHC_G00002671001	0	-	238214	238352	0	1	138	0
scaffold_150	25451	26867	ID=CHC_T00002689001;CHC_G00002689001;mrnaCHC_G00002689001	0	+	25451	26867	0	1	1416	0
scaffold_150	110097	110370	ID=CHC_T00002694001;CHC_G00002694001;mrnaCHC_G00002694001	0	-	110097	110370	0	1	273	0
scaffold_150	107184	108771	ID=CHC_T00002692001;CHC_G00002692001;mrnaCHC_G00002692001	0	-	107184	108771	0	1	1587	0
scaffold_150	110385	112658	ID=CHC_T00002695001;CHC_G00002695001;mrnaCHC_G00002695001	0	-	110385	112658	0	3	477330993	0,707,1280
scaffold_150	117053	117572	ID=CHC_T00002696001;CHC_G00002696001;mrnaCHC_G00002696001	0	-	117053	117572	0	1	519	0
scaffold_150	204270	211175	ID=CHC_T00002703001.1.5c5aecf2;CHC_G00002703001;mrnaCHC_G00002703001	0	+	207086	210620	0	2	1835,4961	0,1944
scaffold_150	204270	211175	ID=CHC_T00002703001;CHC_G00002703001;mrnaCHC_G00002703001	0	+	207086	210620	0	2	1835,4995	0,1910
scaffold_150	204270	211175	ID=CHC_T00002703001;CHC_G00002703001;mrnaCHC_G00002703001	0	+	207086	210620	0	2	1835,4995	0,1910
scaffold_150	204317	204494	ID=CHC_T00002701001;CHC_G00002701001;mrnaCHC_G00002701001	0	-	204317	204494	0	1	177	0
scaffold_150	186644	191962	ID=CHC_T00008548001;CHC_G00008548001;mrnaCHC_G00008548001	0	-	188305	191878	0	1	5318	0
scaffold_150	216896	218153	ID=CHC_T00009017001;CHC_G00009017001;mrnaCHC_G00009017001	0	+	216896	218153	0	1	1257	0
scaffold_150	211394	213665	ID=CHC_T00002704001;CHC_G00002704001;mrnaCHC_G00002704001	0	-	211394	213665	0	1	2271	0
scaffold_150	26790	28373	ID=CHC_T00002690001;CHC_G00002690001;mrnaCHC_G00002690001	0	-	27367	28108	0	2	1115357	0,1226
scaffold_150	201947	202706	ID=CHC_T00002700001;CHC_G00002700001;mrnaCHC_G00002700001	0	-	201947	202706	0	1	759	0
scaffold_150	214482	216452	ID=CHC_T00008774001;CHC_G00008774001;mrnaCHC_G00008774001	0	+	214757	216032	0	2	848,1011	959
scaffold_150	117188	120573	ID=CHC_T00002697001;CHC_G00002697001;mrnaCHC_G00002697001	0	+	117575	118604	0	1	3385	0
scaffold_150	216452	221296	ID=CHC_T00009286001;CHC_G00009286001;mrnaCHC_G00009286001	0	-	218501	220409	0	2	271,4473	371
scaffold_150	109269	109488	ID=CHC_T00002693001;CHC_G00002693001;mrnaCHC_G00002693001	0	-	109269	109488	0	1	219	0
scaffold_150	106009	107071	ID=CHC_T00002691001;CHC_G00002691001;mrnaCHC_G00002691001	0	-	106009	107071	0	1	1062	0
scaffold_150	186599	188150	ID=CHC_T00002698001;CHC_G00002698001;mrnaCHC_G00002698001	0	+	186599	188150	0	1	1551	0
scaffold_150	201434	201932	ID=CHC_T00002699001;CHC_G00002699001;mrnaCHC_G00002699001	0	-	201434	201932	0	1	498	0
scaffold_150	204713	205355	ID=CHC_T00002702001;CHC_G00002702001;mrnaCHC_G00002702001	0	-	204713	205355	0	1	642	0
scaffold_151	73884	74187	ID=CHC_T00002709001;CHC_G00002709001;mrnaCHC_G00002709001	0	-	73884	74187	0	1	303	0
scaffold_151	49538	49915	ID=CHC_T00002706001;CHC_G00002706001;mrnaCHC_G00002706001	0	-	49623	49866	0	1	377	0
scaffold_151	33965	34382	ID=CHC_T00002705001;CHC_G00002705001;mrnaCHC_G00002705001	0	+	33965	34382	0	1	417	0
scaffold_151	73039	73249	ID=CHC_T00002708001;CHC_G00002708001;mrnaCHC_G00002708001	0	-	73039	73249	0	1	210	0
scaffold_151	72215	72470	ID=CHC_T00002707001;CHC_G00002707001;mrnaCHC_G00002707001	0	-	72215	72470	0	1	255	0
scaffold_152	4541	4871	ID=CHC_T00002710001;CHC_G00002710001;mrnaCHC_G00002710001	0	-	4541	4871	0	1	330	0
scaffold_152	124141	128436	ID=CHC_T00008813001;CHC_G00008813001;mrnaCHC_G00008813001	0	-	124390	125938	0	1	4295	0
scaffold_152	199216	200545	ID=CHC_T00002715001;CHC_G00002715001;mrnaCHC_G00002715001	0	-	199216	200545	0	1	1329	0
scaffold_152	6224	6554	ID=CHC_T00002712001;CHC_G00002712001;mrnaCHC_G00002712001	0	-	6224	6554	0	1	330	0
scaffold_152	13476	13941	ID=CHC_T00002713001;CHC_G00002713001;mrnaCHC_G00002713001	0	+	13476	13941	0	1	465	0
scaffold_152	5440	6149	ID=CHC_T00002711001;CHC_G00002711001;mrnaCHC_G00002711001	0	-	5440	5965	0	1	709	0
scaffold_152	203096	204617	ID=CHC_T00009062001;CHC_G00009062001;mrnaCHC_G00009062001	0	-	203096	204617	0	1	1521	0
scaffold_152	129122	129197	ID=CHC_T00002714001;CHC_G00002714001;mrnaCHC_G00002714001	0	+	129122	129197	0	1	75	0
scaffold_152	200571	200934	ID=CHC_T00002716001;CHC_G00002716001;mrnaCHC_G00002716001	0	-	200571	200934	0	1	363	0
scaffold_152	12698	13436	ID=CHC_T00008542001;CHC_G00008542001;mrnaCHC_G00008542001	0	+	12698	13436	0	1	738	0
scaffold_153	14238	14661	ID=CHC_T00002721001;CHC_G00002721001;mrnaCHC_G00002721001	0	+	14238	14661	0	1	423	0
scaffold_153	194130	194508	ID=CHC_T00002728001;CHC_G00002728001;mrnaCHC_G00002728001	0	-	194130	194508	0	1	378	0
scaffold_153	15140	15506	ID=CHC_T00002722001;CHC_G00002722001;mrnaCHC_G00002722001	0	-	15140	15506	0	1	366	0
scaffold_153	26036	27197	ID=CHC_T00002724001;CHC_G00002724001;mrnaCHC_G00002724001	0	-	26036	27197	0	1	1161	0
scaffold_153	13146	14205	ID=CHC_T00002720001;CHC_G00002720001;mrnaCHC_G00002720001	0	-	13146	14205	0	1	1059	0
scaffold_153	9073	9304	ID=CHC_T00002718001;CHC_G00002718001;mrnaCHC_G00002718001	0	-	9073	9304	0	1	231	0
scaffold_153	12795	13119	ID=CHC_T00002719001;CHC_G00002719001;mrnaCHC_G00002719001	0	-	12795	13119	0	1	324	0
scaffold_153	90918	96262	ID=CHC_T00002725001;CHC_G00002725001;mrnaCHC_G00002725001	0	+	90920	92465	0	1	5344	0
scaffold_153	193902	194130	ID=CHC_T00002727001;CHC_G00002727001;mrnaCHC_G00002727001	0	-	193902	194130	0	1	228	0
scaffold_153	186513	190461	ID=CHC_T00002726001;CHC_G00002726001;mrnaCHC_G00002726001	0	-	186513	190461	0	1	3948	0
scaffold_153	958	2797	ID=CHC_T00002717001;CHC_G00002717001;mrnaCHC_G00002717001	0	+	958	2797	0	1	1839	0
scaffold_153	194526	195426	ID=CHC_T00002729001;CHC_G00002729001;mrnaCHC_G00002729001	0	+	194526	195426	0	1	900	0
scaffold_153	15682	16135	ID=CHC_T00002723001;CHC_G00002723001;mrnaCHC_G00002723001	0	+	15682	16135	0	1	453	0
scaffold_154	87418	89860	ID=CHC_T00002732001;CHC_G00002732001;mrnaCHC_G00002732001	0	+	89311	89860	0	1	2442	0
scaffold_154	77434	81160	ID=CHC_T00008474001;CHC_G00008474001;mrnaCHC_G00008474001	0	-	78790	80215	0	1	3726	0
scaffold_154	215469	216894	ID=CHC_T00002741001;CHC_G00002741001;mrnaCHC_G00002741001	0	-	215469	216894	0	1	1425	0
scaffold_154	214056	214638	ID=CHC_T00002740001;CHC_G00002740001;mrnaCHC_G00002740001	0	-	214056	214638	0	1	582	0
scaffold_154	147626	148010	ID=CHC_T00002735001;CHC_G00002735001;mrnaCHC_G00002735001	0	-	147626	148010	0	1	384	0
scaffold_154	82674	86268	ID=CHC_T00002731001;CHC_G00002731001;mrnaCHC_G00002731001	0	-	82674	86268	0	1	3594	0
scaffold_154	135386	136595	ID=CHC_T00002733001;CHC_G00002733001;mrnaCHC_G00002733001	0	+	135386	136595	0	1	1209	0
scaffold_154	180912	182601	ID=CHC_T00002739001;CHC_G00002739001;mrnaCHC_G00002739001	0	-	180912	182601	0	1	1689	0
scaffold_154	146287	147666	ID=CHC_T00002734001;CHC_G00002734001;mrnaCHC_G00002734001	0	+	146408	147537	0	2	962326	0,1053
scaffold_154	68099	68336	ID=CHC_T00002730001;CHC_G00002730001;mrnaCHC_G00002730001	0	+	68099	68336	0	1	237	0
scaffold_154	156028	157625	ID=CHC_T00009224001;CHC_G00009224001;mrnaCHC_G00009224001	0	-	156566	157625	0	2	540949	648
scaffold_154	152296	157491	ID=CHC_T00002736001;CHC_G00002736001;mrnaCHC_G00002736001	0	+	153960	156330	0	2	148,4928	267
scaffold_154	179974	180286	ID=CHC_T00002738001;CHC_G00002738001;mrnaCHC_G00002738001	0	-	179974	180286	0	1	312	0
scaffold_154	164515	164629	ID=CHC_T00002737001;CHC_G00002737001;mrnaCHC_G00002737001	0	+	164515	164629	0	1	114	0
scaffold_154	88381	89296	ID=CHC_T00009328001;CHC_G00009328001;mrnaCHC_G00009328001	0	-	88381	89296	0	1	915	0
scaffold_155	215068	216484	ID=CHC_T00002774001;CHC_G00002774001;mrnaCHC_G00002774001	0	-	215068	216484	0	1	1416	0
scaffold_155	203613	205744	ID=CHC_T00002767001.1.5c5aecf2;CHC_G00002767001;mrnaCHC_G00002767001	0	+	204219	204967	0	3	649,78,1202	770929
scaffold_155	203613	205744	ID=CHC_T00002767001;CHC_G00002767001;mrnaCHC_G00002767001	0	+	204169	204967	0	3	629,78,1202	770929
scaffold_155	203613	205744	ID=CHC_T00002767001;CHC_G00002767001;mrnaCHC_G00002767001	0	+	204169	204967	0	3	629,78,1202	770929
scaffold_155	196951	197200	ID=CHC_T00002765001;CHC_G00002765001;mrnaCHC_G00002765001	0	+	196951	197200	0	1	249	0
scaffold_155	173540	176405	ID=CHC_T00002760001.1.5c5aecf2.1.5c5bf42d;CHC_G00002760001;mrnaCHC_G00002760001	0	+	174422	175373	0	2	2072685	0,2180
scaffold_155	173540	176405	ID=CHC_T00002760001.1.5c5aecf2;CHC_G00002760001;mrnaCHC_G00002760001	0	+	174422	175693	0	2	1829905	0,1960
scaffold_155	173468	176405	ID=CHC_T00002760001;CHC_G00002760001;mrnaCHC_G00002760001	0	+	174422	176161	0	3	1901112685	0,2032,2252
scaffold_155	173540	176405	ID=CHC_T00002760001.1.5c5aecf2;CHC_G00002760001;mrnaCHC_G00002760001	0	+	174422	175693	0	2	1829905	0,1960
scaffold_155	173468	176405	ID=CHC_T00002760001;CHC_G00002760001;mrnaCHC_G00002760001	0	+	174422	176161	0	3	1901112685	0,2032,2252
scaffold_155	160444	161083	ID=CHC_T00002756001;CHC_G00002756001;mrnaCHC_G00002756001	0	+	160444	161083	0	1	639	0
scaffold_155	152209	152305	ID=CHC_T00002753001;CHC_G00002753001;mrnaCHC_G00002753001	0	+	152209	152305	0	1	96	0
scaffold_155	83033	89091	ID=CHC_T00002743001;CHC_G00002743001;mrnaCHC_G00002743001	0	-	83033	85547	0	4	206,645,538,4333	0,239,980,1725
scaffold_155	161257	161890	ID=CHC_T00002757001;CHC_G00002757001;mrnaCHC_G00002757001	0	-	161257	161890	0	1	633	0
scaffold_155	201730	203674	ID=CHC_T00002766001;CHC_G00002766001;mrnaCHC_G00002766001	0	-	201730	203674	0	1	1944	0
scaffold_155	99613	100036	ID=CHC_T00002746001;CHC_G00002746001;mrnaCHC_G00002746001	0	+	99613	100036	0	1	423	0
scaffold_155	152479	153352	ID=CHC_T00008731001;CHC_G00008731001;mrnaCHC_G00008731001	0	+	152479	153352	0	1	873	0
scaffold_155	178909	183995	ID=CHC_T00002763001;CHC_G00002763001;mrnaCHC_G00002763001	0	-	178909	183995	0	4	174,1031,3067,36	0,325,1887,5050
scaffold_155	165780	168950	ID=CHC_T00002758001;CHC_G00002758001;mrnaCHC_G00002758001	0	+	165780	168950	0	3	30,1145,1738	0,195,1432
scaffold_155	212708	214772	ID=CHC_T00002773001;CHC_G00002773001;mrnaCHC_G00002773001	0	+	212708	214772	0	1	2064	0
scaffold_155	209363	209606	ID=CHC_T00002771001;CHC_G00002771001;mrnaCHC_G00002771001	0	+	209363	209606	0	1	243	0
scaffold_155	154770	159883	ID=CHC_T00002755001;CHC_G00002755001;mrnaCHC_G00002755001	0	+	154770	158001	0	1	5113	0
scaffold_155	110913	111255	ID=CHC_T00002751001;CHC_G00002751001;mrnaCHC_G00002751001	0	+	110913	111255	0	1	342	0
scaffold_155	176518	176665	ID=CHC_T00002761001;CHC_G00002761001;mrnaCHC_G00002761001	0	+	176518	176665	0	1	147	0
scaffold_155	129562	129895	ID=CHC_T00002752001;CHC_G00002752001;mrnaCHC_G00002752001	0	+	129562	129895	0	1	333	0
scaffold_155	152308	152452	ID=CHC_T00002754001;CHC_G00002754001;mrnaCHC_G00002754001	0	-	152308	152452	0	1	144	0
scaffold_155	169355	169604	ID=CHC_T00002759001;CHC_G00002759001;mrnaCHC_G00002759001	0	-	169355	169604	0	1	249	0
scaffold_155	101857	105029	ID=CHC_T00002747001;CHC_G00002747001;mrnaCHC_G00002747001	0	+	102006	103800	0	1	3172	0
scaffold_155	206159	206297	ID=CHC_T00002768001;CHC_G00002768001;mrnaCHC_G00002768001	0	-	206159	206297	0	1	138	0
scaffold_155	93511	93709	ID=CHC_T00002745001;CHC_G00002745001;mrnaCHC_G00002745001	0	+	93511	93709	0	1	198	0
scaffold_155	107577	109877	ID=CHC_T00002750001;CHC_G00002750001;mrnaCHC_G00002750001	0	+	107577	108501	0	1	2300	0
scaffold_155	87743	87851	ID=CHC_T00002744001;CHC_G00002744001;mrnaCHC_G00002744001	0	+	87743	87851	0	1	108	0
scaffold_155	207109	207778	ID=CHC_T00002770001;CHC_G00002770001;mrnaCHC_G00002770001	0	-	207109	207778	0	1	669	0
scaffold_155	86571	87567	ID=CHC_T00009408001;CHC_G00009408001;mrnaCHC_G00009408001	0	+	86571	87567	0	1	996	0
scaffold_155	106330	107383	ID=CHC_T00002749001;CHC_G00002749001;mrnaCHC_G00002749001	0	+	106330	107383	0	1	1053	0
scaffold_155	4877	8787	ID=CHC_T00009417001;CHC_G00009417001;mrnaCHC_G00009417001	0	-	4877	8787	0	2	210,3684	226
scaffold_155	206668	206818	ID=CHC_T00002769001;CHC_G00002769001;mrnaCHC_G00002769001	0	+	206668	206818	0	1	150	0
scaffold_155	96753	98706	ID=CHC_T00008292001;CHC_G00008292001;mrnaCHC_G00008292001	0	+	96753	98706	0	1	1953	0
scaffold_155	176927	179216	ID=CHC_T00002762001.1.5c5aecf2;CHC_G00002762001;mrnaCHC_G00002762001	0	+	176984	178315	0	2	1058,1067	0,1222
scaffold_155	176927	179216	ID=CHC_T00002762001;CHC_G00002762001;mrnaCHC_G00002762001	0	+	176984	178807	0	3	1058112832	0,1222,1457
scaffold_155	176927	179216	ID=CHC_T00002762001.1.5c5bf42d;CHC_G00002762001;mrnaCHC_G00002762001	0	+	176984	178088	0	2	1334832	0,1457
scaffold_155	176927	179216	ID=CHC_T00002762001;CHC_G00002762001;mrnaCHC_G00002762001	0	+	176984	178807	0	3	1058112832	0,1222,1457
scaffold_155	176927	179216	ID=CHC_T00002762001.1.5c5bf42d;CHC_G00002762001;mrnaCHC_G00002762001	0	+	176984	178088	0	2	1334832	0,1457
scaffold_155	210111	211569	ID=CHC_T00002772001;CHC_G00002772001;mrnaCHC_G00002772001	0	-	210111	211569	0	1	1458	0
scaffold_155	82489	82975	ID=CHC_T00002742001;CHC_G00002742001;mrnaCHC_G00002742001	0	-	82489	82975	0	1	486	0
scaffold_155	104211	104754	ID=CHC_T00002748001;CHC_G00002748001;mrnaCHC_G00002748001	0	-	104211	104754	0	1	543	0
scaffold_155	189668	191384	ID=CHC_T00002764001;CHC_G00002764001;mrnaCHC_G00002764001	0	+	189668	191384	0	1	1716	0
scaffold_156	198519	199668	ID=CHC_T00002794001;CHC_G00002794001;mrnaCHC_G00002794001	0	+	198519	199668	0	1	1149	0
scaffold_156	98398	98635	ID=CHC_T00002776001;CHC_G00002776001;mrnaCHC_G00002776001	0	+	98398	98635	0	1	237	0
scaffold_156	4949	5156	ID=CHC_T00002775001;CHC_G00002775001;mrnaCHC_G00002775001	0	-	4949	5156	0	1	207	0
scaffold_156	144713	145823	ID=CHC_T00002786001;CHC_G00002786001;mrnaCHC_G00002786001	0	-	144713	145823	0	1	1110	0
scaffold_156	149294	151810	ID=CHC_T00002788001;CHC_G00002788001;mrnaCHC_G00002788001	0	+	149294	151810	0	4	8,1082,234,821	0,169,1422,1695
scaffold_156	198167	198428	ID=CHC_T00002793001;CHC_G00002793001;mrnaCHC_G00002793001	0	-	198167	198428	0	1	261	0
scaffold_156	187521	194950	ID=CHC_T00002791001;CHC_G00002791001;mrnaCHC_G00002791001	0	-	189421	191536	0	1	7429	0
scaffold_156	165716	166338	ID=CHC_T00002790001;CHC_G00002790001;mrnaCHC_G00002790001	0	+	165716	166338	0	2	102369	253
scaffold_156	196199	197771	ID=CHC_T00002792001;CHC_G00002792001;mrnaCHC_G00002792001	0	-	196199	197771	0	1	1572	0
scaffold_156	204896	205817	ID=CHC_T00002797001;CHC_G00002797001;mrnaCHC_G00002797001	0	-	204896	205817	0	1	921	0
scaffold_156	107117	107459	ID=CHC_T00002782001;CHC_G00002782001;mrnaCHC_G00002782001	0	-	107117	107459	0	1	342	0
scaffold_156	138062	138953	ID=CHC_T00002783001;CHC_G00002783001;mrnaCHC_G00002783001	0	+	138062	138953	0	1	891	0
scaffold_156	210777	210975	ID=CHC_T00002799001;CHC_G00002799001;mrnaCHC_G00002799001	0	-	210777	210975	0	1	198	0
scaffold_156	200759	202370	ID=CHC_T00002795001;CHC_G00002795001;mrnaCHC_G00002795001	0	-	200759	202370	0	1	1611	0
scaffold_156	192258	194298	ID=CHC_T00008395001;CHC_G00008395001;mrnaCHC_G00008395001	0	+	192258	194298	0	1	2040	0
scaffold_156	106115	107000	ID=CHC_T00002781001;CHC_G00002781001;mrnaCHC_G00002781001	0	-	106115	107000	0	1	885	0
scaffold_156	103117	103542	ID=CHC_T00002780001;CHC_G00002780001;mrnaCHC_G00002780001	0	-	103117	103273	0	1	425	0
scaffold_156	147665	149288	ID=CHC_T00002787001;CHC_G00002787001;mrnaCHC_G00002787001	0	+	147665	149288	0	1	1623	0
scaffold_156	204130	205423	ID=CHC_T00002796001;CHC_G00002796001;mrnaCHC_G00002796001	0	+	204275	204744	0	2	436718	575
scaffold_156	100538	100925	ID=CHC_T00002778001;CHC_G00002778001;mrnaCHC_G00002778001	0	-	100538	100925	0	1	387	0
scaffold_156	139118	140432	ID=CHC_T00002784001;CHC_G00002784001;mrnaCHC_G00002784001	0	-	139118	140432	0	1	1314	0
scaffold_156	102728	102997	ID=CHC_T00002779001;CHC_G00002779001;mrnaCHC_G00002779001	0	-	102757	102997	0	1	269	0
scaffold_156	208436	209477	ID=CHC_T00008794001;CHC_G00008794001;mrnaCHC_G00008794001	0	-	208436	209477	0	1	1041	0
scaffold_156	140440	141046	ID=CHC_T00002785001;CHC_G00002785001;mrnaCHC_G00002785001	0	-	140440	141046	0	1	606	0
scaffold_156	99234	100755	ID=CHC_T00002777001;CHC_G00002777001;mrnaCHC_G00002777001	0	+	99677	100241	0	1	1521	0
scaffold_156	152270	154001	ID=CHC_T00002789001;CHC_G00002789001;mrnaCHC_G00002789001	0	-	152270	154001	0	1	1731	0
scaffold_156	207655	209108	ID=CHC_T00002798001;CHC_G00002798001;mrnaCHC_G00002798001	0	+	208045	208312	0	1	1453	0
scaffold_157	148892	148982	ID=CHC_T00002803001;CHC_G00002803001;mrnaCHC_G00002803001	0	-	148892	148982	0	1	90	0
scaffold_157	148430	148819	ID=CHC_T00002802001;CHC_G00002802001;mrnaCHC_G00002802001	0	+	148477	148819	0	2	165,92	297
scaffold_157	150163	151072	ID=CHC_T00002805001;CHC_G00002805001;mrnaCHC_G00002805001	0	-	150163	151072	0	1	909	0
scaffold_157	156262	159007	ID=CHC_T00009109001;CHC_G00009109001;mrnaCHC_G00009109001	0	-	156262	159007	0	1	2745	0
scaffold_157	159682	161839	ID=CHC_T00008646001;CHC_G00008646001;mrnaCHC_G00008646001	0	+	159682	161839	0	1	2157	0
scaffold_157	60836	62504	ID=CHC_T00009516001;CHC_G00009516001;mrnaCHC_G00009516001	0	-	60836	62504	0	1	1668	0
scaffold_157	169940	170507	ID=CHC_T00002809001;CHC_G00002809001;mrnaCHC_G00002809001	0	+	169940	170507	0	1	567	0
scaffold_157	63543	65763	ID=CHC_T00009326001;CHC_G00009326001;mrnaCHC_G00009326001	0	-	63543	65763	0	1	2220	0
scaffold_157	165984	169014	ID=CHC_T00002808001;CHC_G00002808001;mrnaCHC_G00002808001	0	-	165984	169014	0	1	3030	0
scaffold_157	151076	151454	ID=CHC_T00002806001;CHC_G00002806001;mrnaCHC_G00002806001	0	+	151076	151454	0	1	378	0
scaffold_157	146614	147652	ID=CHC_T00002801001;CHC_G00002801001;mrnaCHC_G00002801001	0	+	146614	147652	0	1	1038	0
scaffold_157	170524	171364	ID=CHC_T00002810001;CHC_G00002810001;mrnaCHC_G00002810001	0	+	170524	171364	0	2	100626	214
scaffold_157	164512	165322	ID=CHC_T00002807001;CHC_G00002807001;mrnaCHC_G00002807001	0	+	164512	165322	0	1	810	0
scaffold_157	110291	114580	ID=CHC_T00002800001;CHC_G00002800001;mrnaCHC_G00002800001	0	+	110443	114202	0	1	4289	0
scaffold_157	171604	173203	ID=CHC_T00002811001;CHC_G00002811001;mrnaCHC_G00002811001	0	-	171604	173203	0	1	1599	0
scaffold_157	148984	149646	ID=CHC_T00002804001;CHC_G00002804001;mrnaCHC_G00002804001	0	+	148984	149323	0	1	662	0
scaffold_157	154653	155553	ID=CHC_T00008856001;CHC_G00008856001;mrnaCHC_G00008856001	0	-	154653	155553	0	1	900	0
scaffold_158	10126	13621	ID=CHC_T00008905001;CHC_G00008905001;mrnaCHC_G00008905001	0	-	10126	13621	0	1	3495	0
scaffold_158	35754	35991	ID=CHC_T00002819001;CHC_G00002819001;mrnaCHC_G00002819001	0	-	35754	35991	0	1	237	0
scaffold_158	166440	167133	ID=CHC_T00002842001;CHC_G00002842001;mrnaCHC_G00002842001	0	+	166440	167133	0	1	693	0
scaffold_158	74666	75863	ID=CHC_T00009257001;CHC_G00009257001;mrnaCHC_G00009257001	0	-	74666	75863	0	1	1197	0
scaffold_158	133359	133455	ID=CHC_T00002835001;CHC_G00002835001;mrnaCHC_G00002835001	0	-	133359	133455	0	1	96	0
scaffold_158	14031	14882	ID=CHC_T00002813001;CHC_G00002813001;mrnaCHC_G00002813001	0	+	14113	14680	0	3	227137286	325565
scaffold_158	14031	14882	ID=CHC_T00002813001.1.5c5aecf2;CHC_G00002813001;mrnaCHC_G00002813001	0	+	14113	14535	0	2	227526	325
scaffold_158	14031	14882	ID=CHC_T00002813001.1.5c5aecf2;CHC_G00002813001;mrnaCHC_G00002813001	0	+	14113	14535	0	2	227526	325
scaffold_158	46118	48293	ID=CHC_T00002821001;CHC_G00002821001;mrnaCHC_G00002821001	0	+	46118	48293	0	1	2175	0
scaffold_158	135680	137255	ID=CHC_T00002837001;CHC_G00002837001;mrnaCHC_G00002837001	0	-	135680	137255	0	1	1575	0
scaffold_158	15331	15634	ID=CHC_T00002814001;CHC_G00002814001;mrnaCHC_G00002814001	0	-	15331	15634	0	1	303	0
scaffold_158	141108	142593	ID=CHC_T00009113001;CHC_G00009113001;mrnaCHC_G00009113001	0	+	141108	142593	0	1	1485	0
scaffold_158	137684	137777	ID=CHC_T00002838001;CHC_G00002838001;mrnaCHC_G00002838001	0	-	137684	137777	0	1	93	0
scaffold_158	100078	100807	ID=CHC_T00002833001;CHC_G00002833001;mrnaCHC_G00002833001	0	+	100078	100807	0	1	729	0
scaffold_158	97794	98259	ID=CHC_T00002832001;CHC_G00002832001;mrnaCHC_G00002832001	0	+	97794	98259	0	1	465	0
scaffold_158	48352	48595	ID=CHC_T00002822001;CHC_G00002822001;mrnaCHC_G00002822001	0	+	48352	48595	0	1	243	0
scaffold_158	88777	89749	ID=CHC_T00002825001;CHC_G00002825001;mrnaCHC_G00002825001	0	-	88777	89749	0	1	972	0
scaffold_158	93891	94416	ID=CHC_T00002830001;CHC_G00002830001;mrnaCHC_G00002830001	0	-	93891	94416	0	1	525	0
scaffold_158	34010	35005	ID=CHC_T00002818001;CHC_G00002818001;mrnaCHC_G00002818001	0	-	34010	35005	0	2	53859	136
scaffold_158	138961	146042	ID=CHC_T00002840001;CHC_G00002840001;mrnaCHC_G00002840001	0	-	143789	145505	0	1	7081	0
scaffold_158	79038	83199	ID=CHC_T00002824001;CHC_G00002824001;mrnaCHC_G00002824001	0	-	79038	83199	0	1	4161	0
scaffold_158	95325	97233	ID=CHC_T00002831001;CHC_G00002831001;mrnaCHC_G00002831001	0	-	95325	97233	0	3	33,1209,108	0,461,1800
scaffold_158	15729	15972	ID=CHC_T00002815001;CHC_G00002815001;mrnaCHC_G00002815001	0	-	15729	15972	0	1	243	0
scaffold_158	122080	133514	ID=CHC_T00002834001;CHC_G00002834001;mrnaCHC_G00002834001	0	+	122676	133350	0	1	11434	0
scaffold_158	7099	13995	ID=CHC_T00002812001;CHC_G00002812001;mrnaCHC_G00002812001	0	+	7099	9163	0	1	6896	0
scaffold_158	93802	93886	ID=CHC_T00002829001;CHC_G00002829001;mrnaCHC_G00002829001	0	+	93802	93886	0	1	84	0
scaffold_158	14685	18367	ID=CHC_T00002816001;CHC_G00002816001;mrnaCHC_G00002816001	0	+	17125	18367	0	1	3682	0
scaffold_158	92073	92391	ID=CHC_T00002827001;CHC_G00002827001;mrnaCHC_G00002827001	0	+	92073	92391	0	1	318	0
scaffold_158	147540	148083	ID=CHC_T00002841001;CHC_G00002841001;mrnaCHC_G00002841001	0	-	147540	148083	0	1	543	0
scaffold_158	3135	6296	ID=CHC_T00008749001;CHC_G00008749001;mrnaCHC_G00008749001	0	+	3684	5802	0	1	3161	0
scaffold_158	91439	91919	ID=CHC_T00002826001;CHC_G00002826001;mrnaCHC_G00002826001	0	-	91439	91919	0	1	480	0
scaffold_158	137786	138257	ID=CHC_T00002839001;CHC_G00002839001;mrnaCHC_G00002839001	0	-	137786	138257	0	1	471	0
scaffold_158	49069	50419	ID=CHC_T00002823001;CHC_G00002823001;mrnaCHC_G00002823001	0	-	49069	50419	0	1	1350	0
scaffold_158	19148	20228	ID=CHC_T00002817001;CHC_G00002817001;mrnaCHC_G00002817001	0	-	19148	20228	0	1	1080	0
scaffold_158	71815	73930	ID=CHC_T00008502001;CHC_G00008502001;mrnaCHC_G00008502001	0	+	71815	73930	0	1	2115	0
scaffold_158	93618	93750	ID=CHC_T00002828001;CHC_G00002828001;mrnaCHC_G00002828001	0	+	93618	93750	0	1	132	0
scaffold_158	134272	135409	ID=CHC_T00002836001;CHC_G00002836001;mrnaCHC_G00002836001	0	-	134272	135409	0	1	1137	0
scaffold_158	36037	36887	ID=CHC_T00002820001;CHC_G00002820001;mrnaCHC_G00002820001	0	-	36037	36887	0	3	48,446,85	157765
scaffold_159	14453	17743	ID=CHC_T00002844001;CHC_G00002844001;mrnaCHC_G00002844001	0	-	15111	17592	0	2	1821,1337	0,1953
scaffold_159	104798	106292	ID=CHC_T00002853001;CHC_G00002853001;mrnaCHC_G00002853001	0	+	104867	105979	0	2	441916	578
scaffold_159	28477	28843	ID=CHC_T00002847001;CHC_G00002847001;mrnaCHC_G00002847001	0	-	28477	28843	0	1	366	0
scaffold_159	19231	19447	ID=CHC_T00002845001;CHC_G00002845001;mrnaCHC_G00002845001	0	-	19231	19447	0	1	216	0
scaffold_159	94569	94737	ID=CHC_T00002850001;CHC_G00002850001;mrnaCHC_G00002850001	0	-	94569	94737	0	1	168	0
scaffold_159	109646	110570	ID=CHC_T00002855001;CHC_G00002855001;mrnaCHC_G00002855001	0	+	109831	110486	0	2	208505	419
scaffold_159	104798	110570	ID=CHC_T00002854001.1.5c5aecf2;CHC_G00002854001;mrnaCHC_G00002854001	0	-	108220	109429	0	2	2200,3440	0,2332
scaffold_159	104798	110570	ID=CHC_T00002854001;CHC_G00002854001;mrnaCHC_G00002854001	0	-	108220	109429	0	1	5772	0
scaffold_159	104798	110570	ID=CHC_T00002854001;CHC_G00002854001;mrnaCHC_G00002854001	0	-	108220	109429	0	1	5772	0
scaffold_159	97593	101031	ID=CHC_T00002851001;CHC_G00002851001;mrnaCHC_G00002851001	0	+	97593	101031	0	1	3438	0
scaffold_159	20046	22380	ID=CHC_T00002846001;CHC_G00002846001;mrnaCHC_G00002846001	0	-	20046	22380	0	1	2334	0
scaffold_159	29749	31912	ID=CHC_T00002848001;CHC_G00002848001;mrnaCHC_G00002848001	0	+	29749	31912	0	1	2163	0
scaffold_159	136838	137108	ID=CHC_T00002856001;CHC_G00002856001;mrnaCHC_G00002856001	0	-	136838	137108	0	1	270	0
scaffold_159	102017	104105	ID=CHC_T00002852001;CHC_G00002852001;mrnaCHC_G00002852001	0	-	102017	104105	0	1	2088	0
scaffold_159	213914	214703	ID=CHC_T00002859001;CHC_G00002859001;mrnaCHC_G00002859001	0	-	213914	214703	0	1	789	0
scaffold_159	173236	177382	ID=CHC_T00008330001;CHC_G00008330001;mrnaCHC_G00008330001	0	-	173236	177382	0	1	4146	0
scaffold_159	4545	13572	ID=CHC_T00002843001;CHC_G00002843001;mrnaCHC_G00002843001	0	+	4981	13422	0	2	472,8364	663
scaffold_159	137297	137648	ID=CHC_T00002857001;CHC_G00002857001;mrnaCHC_G00002857001	0	-	137297	137648	0	1	351	0
scaffold_159	110629	111998	ID=CHC_T00008287001;CHC_G00008287001;mrnaCHC_G00008287001	0	+	110684	111593	0	4	302,78,149,468	419642901
scaffold_159	23223	26850	ID=CHC_T00008625001;CHC_G00008625001;mrnaCHC_G00008625001	0	-	23223	26850	0	1	3627	0
scaffold_159	178276	179062	ID=CHC_T00002858001;CHC_G00002858001;mrnaCHC_G00002858001	0	-	178276	179062	0	1	786	0
scaffold_159	32218	33733	ID=CHC_T00002849001;CHC_G00002849001;mrnaCHC_G00002849001	0	-	32218	33733	0	1	1515	0
scaffold_16	103687	106171	ID=CHC_T00009274001;CHC_G00009274001;mrnaCHC_G00009274001	0	-	103687	106171	0	1	2484	0
scaffold_16	159021	159204	ID=CHC_T00002886001;CHC_G00002886001;mrnaCHC_G00002886001	0	+	159021	159204	0	1	183	0
scaffold_16	555951	557901	ID=CHC_T00002896001;CHC_G00002896001;mrnaCHC_G00002896001	0	+	555951	557901	0	3	708497652	0,768,1298
scaffold_16	98079	98283	ID=CHC_T00002869001;CHC_G00002869001;mrnaCHC_G00002869001	0	+	98079	98283	0	1	204	0
scaffold_16	94465	94612	ID=CHC_T00002867001;CHC_G00002867001;mrnaCHC_G00002867001	0	-	94465	94612	0	1	147	0
scaffold_16	112140	112332	ID=CHC_T00002876001;CHC_G00002876001;mrnaCHC_G00002876001	0	+	112140	112332	0	1	192	0
scaffold_16	463028	463826	ID=CHC_T00002895001;CHC_G00002895001;mrnaCHC_G00002895001	0	-	463028	463826	0	1	798	0
scaffold_16	437835	437949	ID=CHC_T00002891001;CHC_G00002891001;mrnaCHC_G00002891001	0	-	437835	437949	0	1	114	0
scaffold_16	295756	296011	ID=CHC_T00002888001;CHC_G00002888001;mrnaCHC_G00002888001	0	+	295756	296011	0	1	255	0
scaffold_16	74871	77371	ID=CHC_T00002862001;CHC_G00002862001;mrnaCHC_G00002862001	0	-	75413	76919	0	2	1796557	0,1943
scaffold_16	103136	103379	ID=CHC_T00002872001;CHC_G00002872001;mrnaCHC_G00002872001	0	-	103136	103379	0	1	243	0
scaffold_16	106484	111018	ID=CHC_T00009133001;CHC_G00009133001;mrnaCHC_G00009133001	0	-	106484	111018	0	4	303,1969,1051,445	0,775,2867,4089
scaffold_16	101560	103054	ID=CHC_T00002871001;CHC_G00002871001;mrnaCHC_G00002871001	0	-	101560	103054	0	1	1494	0
scaffold_16	98287	99305	ID=CHC_T00002870001;CHC_G00002870001;mrnaCHC_G00002870001	0	+	98287	99305	0	2	423408	610
scaffold_16	111426	111834	ID=CHC_T00002874001;CHC_G00002874001;mrnaCHC_G00002874001	0	+	111426	111834	0	1	408	0
scaffold_16	144709	144874	ID=CHC_T00002882001;CHC_G00002882001;mrnaCHC_G00002882001	0	-	144709	144874	0	1	165	0
scaffold_16	143847	145794	ID=CHC_T00002883001;CHC_G00002883001;mrnaCHC_G00002883001	0	+	145068	145794	0	1	1947	0
scaffold_16	115654	117172	ID=CHC_T00002877001;CHC_G00002877001;mrnaCHC_G00002877001	0	+	115654	117172	0	1	1518	0
scaffold_16	130322	131273	ID=CHC_T00002880001;CHC_G00002880001;mrnaCHC_G00002880001	0	+	130322	131273	0	1	951	0
scaffold_16	120092	127599	ID=CHC_T00002879001;CHC_G00002879001;mrnaCHC_G00002879001	0	-	123304	127549	0	1	7507	0
scaffold_16	113100	114426	ID=CHC_T00008673001;CHC_G00008673001;mrnaCHC_G00008673001	0	-	113100	114426	0	1	1326	0
scaffold_16	459276	462714	ID=CHC_T00002894001.2.5c5bf42d;CHC_G00002894001;mrnaCHC_G00002894001	0	+	459956	461743	0	3	1230,504,1312	0,1397,2126
scaffold_16	459276	462714	ID=CHC_T00002894001;CHC_G00002894001;mrnaCHC_G00002894001	0	+	459956	462341	0	5	379769504144966	0,461,1397,2126,2472
scaffold_16	459276	462714	ID=CHC_T00002894001.1.5c5bf42d;CHC_G00002894001;mrnaCHC_G00002894001	0	+	459956	461743	0	4	379,769,504,1312	0,461,1397,2126
scaffold_16	459184	462714	ID=CHC_T00002894001.1.5c5aecf2;CHC_G00002894001;mrnaCHC_G00002894001	0	+	459956	462341	0	4	1322504144966	0,1489,2218,2564
scaffold_16	459276	462714	ID=CHC_T00002894001;CHC_G00002894001;mrnaCHC_G00002894001	0	+	459956	462341	0	5	379769504144966	0,461,1397,2126,2472
scaffold_16	459276	462714	ID=CHC_T00002894001.1.5c5bf42d;CHC_G00002894001;mrnaCHC_G00002894001	0	+	459956	461743	0	4	379,769,504,1312	0,461,1397,2126
scaffold_16	459184	462714	ID=CHC_T00002894001.1.5c5aecf2;CHC_G00002894001;mrnaCHC_G00002894001	0	+	459956	462341	0	4	1322504144966	0,1489,2218,2564
scaffold_16	456534	458214	ID=CHC_T00002893001;CHC_G00002893001;mrnaCHC_G00002893001	0	+	456534	458214	0	1	1680	0
scaffold_16	91942	93841	ID=CHC_T00002866001;CHC_G00002866001;mrnaCHC_G00002866001	0	+	91942	93841	0	1	1899	0
scaffold_16	368309	368564	ID=CHC_T00002890001;CHC_G00002890001;mrnaCHC_G00002890001	0	-	368309	368564	0	1	255	0
scaffold_16	83634	84553	ID=CHC_T00002863001;CHC_G00002863001;mrnaCHC_G00002863001	0	+	83634	84553	0	3	208,62,486	313433
scaffold_16	118189	119458	ID=CHC_T00008918001;CHC_G00008918001;mrnaCHC_G00008918001	0	+	118189	119458	0	1	1269	0
scaffold_16	111836	112103	ID=CHC_T00002875001;CHC_G00002875001;mrnaCHC_G00002875001	0	+	111836	112103	0	1	267	0
scaffold_16	89120	89363	ID=CHC_T00002864001;CHC_G00002864001;mrnaCHC_G00002864001	0	-	89120	89363	0	1	243	0
scaffold_16	94090	96759	ID=CHC_T00002868001;CHC_G00002868001;mrnaCHC_G00002868001	0	+	96270	96759	0	1	2669	0
scaffold_16	454193	456140	ID=CHC_T00002892001;CHC_G00002892001;mrnaCHC_G00002892001	0	+	454193	456140	0	1	1947	0
scaffold_16	159238	160733	ID=CHC_T00002887001;CHC_G00002887001;mrnaCHC_G00002887001	0	-	159238	160733	0	3	26,1012,156	0,133,1339
scaffold_16	89370	90543	ID=CHC_T00002865001;CHC_G00002865001;mrnaCHC_G00002865001	0	+	89370	90543	0	1	1173	0
scaffold_16	158853	159021	ID=CHC_T00002885001;CHC_G00002885001;mrnaCHC_G00002885001	0	+	158853	159021	0	1	168	0
scaffold_16	157154	158077	ID=CHC_T00002884001;CHC_G00002884001;mrnaCHC_G00002884001	0	-	157297	158077	0	1	923	0
scaffold_16	133791	134481	ID=CHC_T00002881001;CHC_G00002881001;mrnaCHC_G00002881001	0	+	133791	134481	0	1	690	0
scaffold_16	308474	309430	ID=CHC_T00002889001;CHC_G00002889001;mrnaCHC_G00002889001	0	-	308474	309107	0	1	956	0
scaffold_16	120266	122693	ID=CHC_T00002878001;CHC_G00002878001;mrnaCHC_G00002878001	0	+	120266	122693	0	1	2427	0
scaffold_16	94745	96452	ID=CHC_T00008480001;CHC_G00008480001;mrnaCHC_G00008480001	0	-	94745	96452	0	1	1707	0
scaffold_16	68155	70017	ID=CHC_T00002860001_mrnaCHC_G00002861001;CHC_G00002860001_CHC_G00002861001;MERGED	_mrnaCHC_G00002860001	0	+	68305	69685	0	3	850199639	0,939,1223
scaffold_16	68155	70017	ID=CHC_T00002860001_mrnaCHC_G00002861001.1.5c5bf42d;CHC_G00002860001_CHC_G00002861001;MERGED	_mrnaCHC_G00002860001	0	+	68305	69345	0	2	850923	939
scaffold_16	68155	70017	ID=CHC_T00002860001_mrnaCHC_G00002861001.1.5c5bf42d;CHC_G00002860001_CHC_G00002861001;MERGED	_mrnaCHC_G00002860001	0	+	68305	69345	0	2	850923	939
scaffold_16	106228	106474	ID=CHC_T00002873001;CHC_G00002873001;mrnaCHC_G00002873001	0	+	106228	106474	0	1	246	0
scaffold_160	120040	120406	ID=CHC_T00002908001;CHC_G00002908001;mrnaCHC_G00002908001	0	+	120040	120406	0	1	366	0
scaffold_160	174625	175621	ID=CHC_T00002918001;CHC_G00002918001;mrnaCHC_G00002918001	0	-	174625	175621	0	1	996	0
scaffold_160	1922	3446	ID=CHC_T00002897001;CHC_G00002897001;mrnaCHC_G00002897001	0	+	1922	3446	0	2	955485	0,1039
scaffold_160	160795	161719	ID=CHC_T00002917001;CHC_G00002917001;mrnaCHC_G00002917001	0	-	160795	161719	0	1	924	0
scaffold_160	25637	26051	ID=CHC_T00002900001;CHC_G00002900001;mrnaCHC_G00002900001	0	+	25637	26051	0	1	414	0
scaffold_160	20956	24835	ID=CHC_T00008790001;CHC_G00008790001;mrnaCHC_G00008790001	0	-	20956	24835	0	1	3879	0
scaffold_160	129321	129873	ID=CHC_T00008738001;CHC_G00008738001;mrnaCHC_G00008738001	0	-	129321	129873	0	1	552	0
scaffold_160	146885	147095	ID=CHC_T00002914001;CHC_G00002914001;mrnaCHC_G00002914001	0	+	146885	147095	0	1	210	0
scaffold_160	110185	110725	ID=CHC_T00002907001;CHC_G00002907001;mrnaCHC_G00002907001	0	-	110185	110725	0	1	540	0
scaffold_160	137249	137492	ID=CHC_T00002911001;CHC_G00002911001;mrnaCHC_G00002911001	0	+	137249	137492	0	1	243	0
scaffold_160	154921	155647	ID=CHC_T00002916001;CHC_G00002916001;mrnaCHC_G00002916001	0	-	154921	155647	0	1	726	0
scaffold_160	97868	99044	ID=CHC_T00009019001;CHC_G00009019001;mrnaCHC_G00009019001	0	+	97868	99044	0	1	1176	0
scaffold_160	36840	37071	ID=CHC_T00002903001;CHC_G00002903001;mrnaCHC_G00002903001	0	-	36840	37071	0	1	231	0
scaffold_160	4751	5627	ID=CHC_T00009170001;CHC_G00009170001;mrnaCHC_G00009170001	0	-	4751	5627	0	1	876	0
scaffold_160	163347	164349	ID=CHC_T00008741001;CHC_G00008741001;mrnaCHC_G00008741001	0	-	163347	164349	0	1	1002	0
scaffold_160	138254	140201	ID=CHC_T00002912001;CHC_G00002912001;mrnaCHC_G00002912001	0	+	138254	140201	0	3	577941333	0,622,1614
scaffold_160	3466	4255	ID=CHC_T00009239001;CHC_G00009239001;mrnaCHC_G00009239001	0	+	3466	4255	0	1	789	0
scaffold_160	106841	107294	ID=CHC_T00009111001;CHC_G00009111001;mrnaCHC_G00009111001	0	-	106841	107294	0	1	453	0
scaffold_160	90989	91649	ID=CHC_T00002906001;CHC_G00002906001;mrnaCHC_G00002906001	0	+	90989	91649	0	1	660	0
scaffold_160	148845	149436	ID=CHC_T00002915001;CHC_G00002915001;mrnaCHC_G00002915001	0	-	148845	149436	0	1	591	0
scaffold_160	201035	204788	ID=CHC_T00002920001;CHC_G00002920001;mrnaCHC_G00002920001	0	+	201035	204788	0	1	3753	0
scaffold_160	12817	14929	ID=CHC_T00008835001;CHC_G00008835001;mrnaCHC_G00008835001	0	-	12817	14929	0	4	683,674,598,16	0,752,1483,2096
scaffold_160	7591	7789	ID=CHC_T00002898001;CHC_G00002898001;mrnaCHC_G00002898001	0	+	7591	7789	0	1	198	0
scaffold_160	37294	37516	ID=CHC_T00002904001;CHC_G00002904001;mrnaCHC_G00002904001	0	+	37294	37516	0	1	222	0
scaffold_160	136182	136611	ID=CHC_T00002910001;CHC_G00002910001;mrnaCHC_G00002910001	0	+	136182	136611	0	1	429	0
scaffold_160	178558	179611	ID=CHC_T00002919001;CHC_G00002919001;mrnaCHC_G00002919001	0	-	178558	179611	0	1	1053	0
scaffold_160	142161	142758	ID=CHC_T00002913001;CHC_G00002913001;mrnaCHC_G00002913001	0	+	142161	142758	0	1	597	0
scaffold_160	131015	131672	ID=CHC_T00002909001;CHC_G00002909001;mrnaCHC_G00002909001	0	-	131015	131672	0	1	657	0
scaffold_160	78510	81639	ID=CHC_T00002905001;CHC_G00002905001;mrnaCHC_G00002905001	0	+	78510	81639	0	2	1154,1909	0,1220
scaffold_160	35454	35583	ID=CHC_T00002901001;CHC_G00002901001;mrnaCHC_G00002901001	0	-	35454	35583	0	1	129	0
scaffold_160	35660	36095	ID=CHC_T00002902001;CHC_G00002902001;mrnaCHC_G00002902001	0	-	35660	36095	0	1	435	0
scaffold_160	8871	12291	ID=CHC_T00002899001;CHC_G00002899001;mrnaCHC_G00002899001	0	+	8871	12291	0	4	197,1358,906,665	0,323,1783,2755
scaffold_161	124462	125086	ID=CHC_T00002924001;CHC_G00002924001;mrnaCHC_G00002924001	0	-	124462	125086	0	1	624	0
scaffold_161	119727	122127	ID=CHC_T00009566001;CHC_G00009566001;mrnaCHC_G00009566001	0	-	119727	122127	0	3	100,1409,285	0,658,2115
scaffold_161	56145	57633	ID=CHC_T00002921001;CHC_G00002921001;mrnaCHC_G00002921001	0	+	56145	57633	0	1	1488	0
scaffold_161	127995	130791	ID=CHC_T00009436001.1.5c5aecf2;CHC_G00009436001;mrnaCHC_G00009436001	0	+	128509	129515	0	2	589,2113	683
scaffold_161	127995	130791	ID=CHC_T00009436001;CHC_G00009436001;mrnaCHC_G00009436001	0	+	128624	129515	0	1	2796	0
scaffold_161	127995	130791	ID=CHC_T00009436001.2.5c5aecf2;CHC_G00009436001;mrnaCHC_G00009436001	0	+	128741	129515	0	2	539,2113	683
scaffold_161	127995	130791	ID=CHC_T00009436001;CHC_G00009436001;mrnaCHC_G00009436001	0	+	128624	129515	0	1	2796	0
scaffold_161	127995	130791	ID=CHC_T00009436001.2.5c5aecf2;CHC_G00009436001;mrnaCHC_G00009436001	0	+	128741	129515	0	2	539,2113	683
scaffold_161	122232	122943	ID=CHC_T00002922001;CHC_G00002922001;mrnaCHC_G00002922001	0	+	122232	122943	0	1	711	0
scaffold_161	129281	130791	ID=CHC_T00002925001;CHC_G00002925001;mrnaCHC_G00002925001	0	-	129891	130650	0	3	698198209	0,931,1301
scaffold_161	123180	124353	ID=CHC_T00002923001;CHC_G00002923001;mrnaCHC_G00002923001	0	+	123180	124353	0	1	1173	0
scaffold_161	7541	11288	ID=CHC_T00009534001;CHC_G00009534001;mrnaCHC_G00009534001	0	-	7541	11288	0	2	521,2548	0,1199
scaffold_162	11991	12372	ID=CHC_T00002926001;CHC_G00002926001;mrnaCHC_G00002926001	0	-	11991	12372	0	1	381	0
scaffold_162	203604	206216	ID=CHC_T00002944001;CHC_G00002944001;mrnaCHC_G00002944001	0	+	203778	205701	0	1	2612	0
scaffold_162	188994	190713	ID=CHC_T00008394001;CHC_G00008394001;mrnaCHC_G00008394001	0	-	188994	190713	0	1	1719	0
scaffold_162	29972	35203	ID=CHC_T00008688001;CHC_G00008688001;mrnaCHC_G00008688001	0	+	30225	34989	0	1	5231	0
[truncated: 8,084 more rows]
